# Supplementary material for: The complete reference genome for grapevine (Vitis vinifera L.) genetics and breeding
Source: Hortic Res. 2023 Apr 4;10(5):uhad061. doi: 10.1093/hr/uhad061 (PMC10199708; doi:10.1093/hr/uhad061)
Supplement: Web_Material_uhad061 [file web_material_uhad061.zip]

Archive with 4 entries (4 files):
- centromere.fasta
- FigureS1-S8_new.pdf
- Table S1-9.docx
- Table S2 Gene connected list.xlsx
