# Supplementary material for: The complete reference genome for grapevine (Vitis vinifera L.) genetics and breeding
Source: Hortic Res. 2023 Apr 4;10(5):uhad061. doi: 10.1093/hr/uhad061 (PMC10199708; doi:10.1093/hr/uhad061)
Supplement: Web_Material_uhad061 [file web_material_uhad061.zip › centromere.fasta]

>Chr01
ACGGATTCTACCTTTTCCCGGTACTCGCCCGGATTCTATCATTTTCCGGTACTGACCCTGATTCTACCAATTTTCGGTCATCGTTCGGACAGTTTTTGGGTACTCGG
>Chr02
ACGGATTCTACCTTTTCCCGGTACTCGCCCGGATTCTACCATTTTTCGGTACTCCCACAGATTCGACCCTTTTCCGGTACTCGTGGGGACAGTTTTTGGATACTCGC
>Chr03
ACGGATTCTACCATTTCCCGGTATTCGTTGGGATTTTACGATTTTCCTTTATTCGCTCTGATTCTACTCTTTTCCGGTACTCGCCCGGTGAGTTTTTTGGTATTCGC
>Chr04
ACGGATTCTACCTTTTCCCGGTACTCTCCCGGATTCTACTATTTTTCGGTACTCACACTGATTCGACCATTTTTTTGTAATCGCCAGGACAATTTTTCGATACTCGC
>Chr05
ACGGATTCTACCTTTTCCCGGTACTGACCCGGATGATGCCATTTTTCGGTACTCACACAGATTCGACCCTTTTTCGGTACTCCCCGGGACAGTTTTTCGACACTCGC
>Chr06
ACGGATTCTACCATTTTCCGGTACTCGCACGGATTCGACCATTTTTCGGTACTCACACTGATTGGACCATTTTTCGGTACTCACCCGAACAGTTTTTCGATACTCGC
>Chr07
ACGGATTCTACCTTTACCCGGTAGTCGCCCGGATTCTATTATTTTCCGGTCCTCACACTGATTCTACCATTTTTCGATACTCGCCTGGAAAGTTTTTCGTTACTCGC
>Chr08
ACGGATTCTACCTTTTCCCGGTACTCGCCCGGATTCTACCAATTTTCGGTACTCACACTGATTCTACCCTTTTCCGATAATCGTCCGTACAGTTTTTCAATAGTGGC
>Chr09
ACGGATTCTACCTTTTCCCGGTACTCGCCCGGATTCTACCATTTTTCGGTACTCACACAGATTCGACCCTTTTCCGGTACTCGCTGGGACAGTTTTTCGATACTCGT
>Chr10
ACGGATTCCACCTTTTCCCGGTACTCGCCCGGATTCAACAATTTTCTGGTGCTCACACTGATTCTACCATTTTTCCGTACTGGTCCGGACAGTTTTTCGGCACTCGC
>Chr11
ACGGATTCTACCTTTTCCCGGTACTCGCCCGGATTCTACCGTTTTCAGGTCCTGACACTGATTCTACCATTTTTCGGTACTCGTGGGGACAGTTTTTCGGTACTCGC
>Chr12
ACGGATTCTACCTTTTTCCGGTACTCGCCCGGATTCTGCCATTTTTCGGTACTCACACAGATTCGACCATTTTCCGGTACTCGTCCGGACAGTTTTTCGATACTCGC
>Chr13
ACGGATTCTACCTTTTCCCGGTAGTCGCCCGAATTCTACCATTTTTCGGTACTCACACAGATTCGACCCTTTTTCGGTACTCGCCGGGACAGTTTTTCGATACTCGC
>Chr14
ACGGATTCTACCTTTTCGCGGTACTCGCCCGGATTCTACCATTTTTCGGTACTCACACTGATTCTACCATTTTTCGGTACTCGTCCGGACAGTTTTTCGGTACTCGC
>Chr15
ACGGATTCCACTTTTTCCCGGTACTCGCCCGGATTCAATAATTTTCCGGTACTCACACCGATTCTACCATTTTTCGGTACTCGTCAGGACAGTTTTCCGGTACTCGC
>Chr16
ACGGATTCTACCATTTTCCGGTACTCACAGGGACAGTTTTTCGGGACTCGCACCGATTCTACCATTTCCGGGAACTCGGCCGGATTCTACCATTTTTCGATACTCGC
>Chr17
ACGGATTCTACCTTTTCCCGGTACTCGCCCGGATTCTACCATTTTTGGGTACTCACACTGATTGTACCCTCTTCCGATACTCGTCCGGACAGTTTTTCGGTACTCGC
>Chr18
TTCTTTCCTATTTTAGAGCTCGGAGCTCTCGACCCAGAGTCACTTTCCATTTCGACCCAGAGTCATTCTTTCCTATTTTAGAGCTTGGAGCTTTCGACCCAGAGTCA
>Chr19
ACGGATTCTGTCTTTTTCCGATACTCGCTCGGATTATATCATTTTTCGGTACTCTTACTTATTCGACTCTTTTGTGGTACTCGCCCGAACTGTTTTTCGATACTCGC
