# Supplementary material for: The complete reference genome for grapevine (Vitis vinifera L.) genetics and breeding
Source: Hortic Res. 2023 Apr 4;10(5):uhad061. doi: 10.1093/hr/uhad061 (PMC10199708; doi:10.1093/hr/uhad061)
Supplement: Web_Material_uhad061 [file web_material_uhad061.zip › Table S2 Gene connected list.xlsx]

## Sheet: connect_cs
Table S2 Comparison of gene annotation among PN_T2T and PN40024.V2.1, PN40024.v4, PN40024.v4.1.
PN_T2T	PN40024. V2.1	PN40024.v4	PN40024.v4.1
Vitis12g01659	gene-LOC100261042,gene-LOC100855151	gene:Vitvi12g01937,gene:Vitvi12g04533,gene:Vitvi12g04534,gene:Vitvi12g04535	Vitvi12g01937,Vitvi12g04533,Vitvi12g04534,Vitvi12g04535
Vitis12g00496	gene-LOC100255102	gene:Vitvi12g00361	Vitvi12g00361
Vitis18g01642	NA	gene:Vitvi18g01391	Vitvi18g01391
Vitis06g01434	gene-LOC100246628	gene:Vitvi06g01246,gene:Vitvi06g04367	Vitvi06g01246,Vitvi06g04367
Vitis02g01074	NA	NA	NA
Vitis08g01925	gene-LOC100252184	gene:Vitvi08g01966	Vitvi08g01966
Vitis02g00981	NA	NA	NA
Vitis14g01910	NA	NA	NA
Vitis07g01715	NA	gene:Vitvi07g04550,gene:Vitvi07g04551	Vitvi07g04550,Vitvi07g04551
Vitis14g01863	gene-LOC104881653	NA	NA
Vitis17g00890	gene-LOC100244943	gene:Vitvi17g00727	Vitvi17g00727
Vitis12g00540	gene-LOC100267046	gene:Vitvi12g00402	Vitvi12g00402
Vitis05g00595	gene-LOC100252916	gene:Vitvi05g00486	Vitvi05g00486
Vitis16g01106	NA	gene:Vitvi16g01847	Vitvi16g01847
Vitis18g02449	gene-LOC100261428	gene:Vitvi18g01970	Vitvi18g01970
Vitis05g01782	NA	NA	NA
Vitis06g00143	gene-LOC100232893	gene:Vitvi06g00113	Vitvi06g00113
Vitis12g00022	gene-LOC100260862	gene:Vitvi12g00009	Vitvi12g00009
Vitis05g01682	gene-LOC100261738	gene:Vitvi05g01369	Vitvi05g01369
Vitis15g00148	NA	NA	NA
Vitis18g01804	gene-LOC100240851	gene:Vitvi18g02951	Vitvi18g02951
Vitis14g00215	gene-LOC100249438	gene:Vitvi14g00152	Vitvi14g00152
Vitis07g01808	gene-LOC100254070,gene-LOC109122922	gene:Vitvi07g01480	Vitvi07g01480
Vitis06g01125	NA	NA	NA
Vitis01g00990	gene-LOC100251867	gene:Vitvi01g00852	Vitvi01g00852
Vitis16g00378	NA	NA	NA
Vitis08g00936	NA	NA	NA
Vitis13g01274	NA	NA	NA
Vitis11g00825	gene-LOC100253512	gene:Vitvi11g00690	Vitvi11g00690
Vitis18g00441	gene-LOC100232961	gene:Vitvi18g00397	Vitvi18g00397
Vitis07g01011	NA	gene:Vitvi07g00899	Vitvi07g00899
Vitis13g01175	gene-LOC100247464	gene:Vitvi13g01058	Vitvi13g01058
Vitis03g01045	gene-LOC100257670	gene:Vitvi03g00859	Vitvi03g00859
Vitis04g01976	gene-LOC104879176	gene:Vitvi04g04511	Vitvi04g04511
Vitis09g00531	NA	NA	NA
Vitis06g00851	gene-LOC100267213	gene:Vitvi06g00726	Vitvi06g00726
Vitis19g00574	gene-LOC100260669,gene-LOC100265881	gene:Vitvi19g01984,gene:Vitvi19g01985	Vitvi19g01984,Vitvi19g01985
Vitis04g00859	NA	NA	NA
Vitis02g00781	NA	gene:Vitvi02g04178,gene:Vitvi13g04582	Vitvi02g04178,Vitvi13g04582
Vitis14g01281	NA	NA	NA
Vitis18g01372	gene-LOC100247264,gene-LOC100252383,gene-LOC100259240	gene:Vitvi18g01232,gene:Vitvi18g01235,gene:Vitvi18g04283	Vitvi18g01232,Vitvi18g01235,Vitvi18g04283
Vitis10g00745	gene-LOC100257181	gene:Vitvi10g00483	Vitvi10g00483
Vitis02g00048	gene-LOC100265531,gene-LOC104881117	gene:Vitvi02g00042	Vitvi02g00042
Vitis01g00312	gene-LOC100245583	gene:Vitvi01g00267	Vitvi01g00267
Vitis14g00443	gene-LOC100854480	gene:Vitvi14g00297,gene:Vitvi14g04100	Vitvi14g00297,Vitvi14g04100
Vitis15g00744	gene-LOC104881804	gene:Vitvi15g01445	Vitvi15g01445
Vitis18g01523	NA	NA	NA
Vitis03g00615	gene-LOC100253702	gene:Vitvi03g00458	Vitvi03g00458
Vitis04g00944	gene-LOC100258129	NA	NA
Vitis04g01042	NA	NA	NA
Vitis11g01483	gene-LOC100265063	gene:Vitvi11g01258	Vitvi11g01258
Vitis02g01277	NA	NA	NA
Vitis16g00318	gene-LOC100264859	gene:Vitvi16g00273	Vitvi16g00273
Vitis01g00798	gene-LOC100260858	gene:Vitvi01g00674,gene:Vitvi01g04161	Vitvi01g00674,Vitvi01g04161
Vitis06g01044	NA	NA	NA
Vitis11g00908	NA	gene:Vitvi11g00770	Vitvi11g00770
Vitis03g00671	gene-LOC104878786	gene:Vitvi03g00505	Vitvi03g00505
Vitis19g00008	NA	NA	NA
Vitis04g00493	NA	gene:Vitvi04g01888	Vitvi04g01888
Vitis06g00426	NA	gene:Vitvi06g00352	Vitvi06g00352
Vitis17g00536	NA	NA	NA
Vitis19g00520	gene-LOC100248750	gene:Vitvi19g00375	Vitvi19g00375
Vitis11g01101	gene-LOC100248517	gene:Vitvi11g00967	Vitvi11g00967
Vitis08g01483	gene-LOC100242642	gene:Vitvi08g01520	Vitvi08g01520
Vitis13g01329	gene-LOC104881248	gene:Vitvi13g04383	Vitvi13g04383
Vitis14g00993	NA	NA	NA
Vitis08g01807	NA	gene:Vitvi08g04402	Vitvi08g04402
Vitis06g00480	gene-LOC100263778	gene:Vitvi06g00399	Vitvi06g00399
Vitis12g00242	gene-LOC100260870	gene:Vitvi12g00182	Vitvi12g00182
Vitis08g00779	NA	NA	NA
Vitis07g00922	NA	NA	NA
Vitis19g01753	gene-LOC100262230,gene-LOC100267404	gene:Vitvi19g01737	Vitvi19g01737
Vitis07g02387	gene-LOC100250895	gene:Vitvi07g01921	Vitvi07g01921
Vitis09g01398	NA	NA	NA
Vitis07g00042	gene-LOC100259693	gene:Vitvi07g00042	Vitvi07g00042
Vitis05g01609	gene-LOC100260076	gene:Vitvi05g01320	Vitvi05g01320
Vitis16g01271	gene-LOC104878372	gene:Vitvi16g02093,gene:Vitvi16g02094	Vitvi16g02093,Vitvi16g02094
Vitis05g00361	gene-LOC100249448	gene:Vitvi05g00270	Vitvi05g00270
Vitis10g00946	gene-LOC100244640,gene-LOC104880495,gene-LOC104880545	gene:Vitvi10g00644,gene:Vitvi10g00647,gene:Vitvi10g01804	Vitvi10g00644,Vitvi10g00647,Vitvi10g01804
Vitis11g00586	gene-LOC100249232	gene:Vitvi11g00493	Vitvi11g00493
Vitis19g00023	gene-LOC100260583	gene:Vitvi19g00013	Vitvi19g00013
Vitis19g00425	gene-LOC100246896	gene:Vitvi19g00322	Vitvi19g00322
Vitis14g00890	gene-LOC100258649,gene-LOC109123937	gene:Vitvi14g00598,gene:Vitvi14g04256	Vitvi14g00598,Vitvi14g04256
Vitis19g01248	NA	NA	NA
Vitis04g00875	gene-LOC100853048	gene:Vitvi04g01986	Vitvi04g01986
Vitis18g02323	NA	gene:Vitvi18g04504	Vitvi18g04504
Vitis06g01683	gene-LOC100264905	gene:Vitvi06g01457	Vitvi06g01457
Vitis06g01387	NA	NA	NA
Vitis05g02061	gene-LOC100245626,gene-LOC100267947	gene:Vitvi05g01638,gene:Vitvi05g01639	Vitvi05g01638,Vitvi05g01639
Vitis15g00774	gene-LOC100263281	gene:Vitvi15g00607	Vitvi15g00607
Vitis08g01283	gene-LOC104880188	gene:Vitvi08g02242	Vitvi08g02242
Vitis03g00348	gene-LOC100255530	gene:Vitvi03g00238	Vitvi03g00238
Vitis13g01695	gene-LOC100265255	gene:Vitvi13g02328	Vitvi13g02328
Vitis18g02147	NA	NA	NA
Vitis07g02171	gene-LOC104879941	gene:Vitvi07g01728	Vitvi07g01728
Vitis10g01242	NA	NA	NA
Vitis05g01032	gene-LOC100249309	gene:Vitvi05g00884	Vitvi05g00884
Vitis04g01486	NA	gene:Vitvi04g04354	Vitvi04g04354
Vitis17g01252	NA	NA	NA
Vitis11g00346	gene-LOC100252531	gene:Vitvi11g00285	Vitvi11g00285
Vitis04g00196	gene-LOC100259283	gene:Vitvi04g00168	Vitvi04g00168
Vitis14g01317	gene-LOC100251783	gene:Vitvi14g00974	Vitvi14g00974
Vitis09g00271	gene-LOC100251400	gene:Vitvi09g00220	Vitvi09g00220
Vitis09g01055	NA	NA	NA
Vitis02g00775	gene-LOC100854108	gene:Vitvi13g04590	Vitvi13g04590
Vitis11g01163	NA	NA	NA
Vitis16g00501	gene-LOC100257840	gene:Vitvi16g00427	Vitvi16g00427
Vitis01g00186	gene-LOC100257798,gene-LOC104879009	gene:Vitvi01g00156,gene:Vitvi01g01888	Vitvi01g00156,Vitvi01g01888
Vitis13g00313	NA	gene:Vitvi13g04063	Vitvi13g04063
Vitis05g00195	gene-LOC100248153	gene:Vitvi05g00166	Vitvi05g00166
Vitis19g01774	gene-LOC100267281,gene-LOC109121825	gene:Vitvi19g01756	Vitvi19g01756
Vitis04g00505	gene-LOC100267924	gene:Vitvi04g00435	Vitvi04g00435
Vitis10g00849	NA	gene:Vitvi10g04357	Vitvi10g04357
Vitis13g00307	gene-LOC100265582	gene:Vitvi13g01942	Vitvi13g01942
Vitis06g01556	gene-LOC100249997	gene:Vitvi06g04410	Vitvi06g04410
Vitis01g00323	gene-LOC100262991	gene:Vitvi01g00280	Vitvi01g00280
Vitis19g00718	gene-LOC100253859	gene:Vitvi19g00549	Vitvi19g00549
Vitis09g01245	NA	gene:Vitvi09g04460	Vitvi09g04460
Vitis16g00421	gene-LOC100261260	gene:Vitvi16g00362	Vitvi16g00362
Vitis04g01495	NA	gene:Vitvi04g04361	Vitvi04g04361
Vitis18g02290	gene-LOC100264833	NA	NA
Vitis07g01096	NA	NA	NA
Vitis13g00997	NA	NA	NA
Vitis06g01808	gene-ViviCp002,gene-ViviCt003	NA	NA
Vitis04g01156	NA	gene:Vitvi04g04284	Vitvi04g04284
Vitis18g01222	gene-LOC100242103	gene:Vitvi18g01088	Vitvi18g01088
Vitis12g01253	NA	NA	NA
Vitis16g01747	gene-LOC100252112	gene:Vitvi16g01313	Vitvi16g01313
Vitis14g01253	NA	NA	NA
Vitis16g01571	gene-LOC100854711	gene:Vitvi16g04439	Vitvi16g04439
Vitis05g00500	gene-LOC100266616	gene:Vitvi05g00399	Vitvi05g00399
Vitis01g01975	gene-LOC100257389	gene:Vitvi01g01811	Vitvi01g01811
Vitis14g00516	gene-LOC100258923	gene:Vitvi14g00345	Vitvi14g00345
Vitis07g01873	NA	gene:Vitvi07g04617	Vitvi07g04617
Vitis11g01134	gene-LOC109123349	gene:Vitvi11g04282	Vitvi11g04282
Vitis10g01655	gene-LOC104878538,gene-LOC109122216	gene:Vitvi00g00973,gene:Vitvi00g00974,gene:Vitvi00g04229,gene:Vitvi00g04230	Vitvi00g00973,Vitvi00g00974,Vitvi00g04229,Vitvi00g04230
Vitis09g00979	NA	gene:Vitvi09g04307	Vitvi09g04307
Vitis06g00085	gene-LOC100251923	gene:Vitvi06g00076	Vitvi06g00076
Vitis02g00119	gene-LOC109121674	gene:Vitvi02g00110	Vitvi02g00110
Vitis11g01346	NA	NA	NA
Vitis03g01285	NA	NA	NA
Vitis14g02288	gene-LOC100243965	gene:Vitvi14g01868	Vitvi14g01868
Vitis19g01120	gene-LOC100258319	gene:Vitvi19g04361	Vitvi19g04361
Vitis11g00197	gene-LOC100244028	gene:Vitvi11g00151	Vitvi11g00151
Vitis15g00292	NA	NA	NA
Vitis06g00913	gene-LOC100253523	gene:Vitvi06g00785	Vitvi06g00785
Vitis04g01575	gene-LOC100852920,gene-LOC100854283	gene:Vitvi04g01418,gene:Vitvi04g01419	Vitvi04g01418,Vitvi04g01419
Vitis18g01517	NA	NA	NA
Vitis15g00525	gene-LOC100256874	gene:Vitvi15g00397	Vitvi15g00397
Vitis10g02076	NA	NA	NA
Vitis09g01151	NA	NA	NA
Vitis08g01632	gene-LOC100265815	gene:Vitvi08g01641	Vitvi08g01641
Vitis19g00199	NA	NA	NA
Vitis14g01843	gene-LOC100259977	gene:Vitvi14g01504	Vitvi14g01504
Vitis18g02900	gene-LOC104877471	gene:Vitvi18g04739	Vitvi18g04739
Vitis10g02006	gene-LOC100247991,gene-LOC100251568	gene:Vitvi10g01513	Vitvi10g01513
Vitis07g01897	gene-LOC109122127	gene:Vitvi07g01387	Vitvi07g01387
Vitis08g01236	gene-LOC100242619	gene:Vitvi08g01303	Vitvi08g01303
Vitis05g01961	NA	NA	NA
Vitis02g00203	gene-LOC100249566	gene:Vitvi02g00177	Vitvi02g00177
Vitis05g01720	gene-LOC100263501	gene:Vitvi05g02135	Vitvi05g02135
Vitis13g01349	gene-LOC100855275	gene:Vitvi13g01200	Vitvi13g01200
Vitis13g00974	gene-LOC100257971	gene:Vitvi13g00922	Vitvi13g00922
Vitis16g01089	NA	gene:Vitvi16g04330	Vitvi16g04330
Vitis05g00564	gene-LOC100266613	gene:Vitvi05g00461	Vitvi05g00461
Vitis02g00616	gene-LOC100262648	gene:Vitvi02g00531	Vitvi02g00531
Vitis15g01458	gene-LOC100263719	gene:Vitvi15g01151	Vitvi15g01151
Vitis18g01098	gene-LOC100267767	gene:Vitvi18g00975,gene:Vitvi18g04229	Vitvi18g00975,Vitvi18g04229
Vitis06g01119	gene-LOC100261604	gene:Vitvi06g00975	Vitvi06g00975
Vitis09g01514	gene-LOC100852884	gene:Vitvi09g01954	Vitvi09g01954
Vitis08g01627	gene-LOC100257276,gene-LOC100854042	gene:Vitvi08g01635,gene:Vitvi08g04353,gene:Vitvi08g04354,gene:Vitvi08g04355	Vitvi08g01635,Vitvi08g04353,Vitvi08g04354,Vitvi08g04355
Vitis01g01753	gene-LOC109123485	NA	NA
Vitis08g00644	gene-LOC100854477	gene:Vitvi08g04123	Vitvi08g04123
Vitis07g01697	gene-LOC100255430	gene:Vitvi07g03026	Vitvi07g03026
Vitis10g00473	gene-LOC104878358	gene:Vitvi10g02177	Vitvi10g02177
Vitis14g00304	NA	gene:Vitvi14g04073	Vitvi14g04073
Vitis17g00144	NA	gene:Vitvi17g00127	Vitvi17g00127
Vitis18g01645	NA	NA	NA
Vitis10g01903	NA	NA	NA
Vitis05g00545	gene-LOC100257883,gene-LOC100263079	gene:Vitvi05g00442	Vitvi05g00442
Vitis14g01542	NA	NA	NA
Vitis09g00454	gene-LOC100256576	gene:Vitvi09g00384,gene:Vitvi09g00385	Vitvi09g00384,Vitvi09g00385
Vitis19g00433	gene-LOC104877408	gene:Vitvi19g04142	Vitvi19g04142
Vitis05g00762	gene-LOC100252901,gene-LOC104879278	gene:Vitvi05g00655,gene:Vitvi05g00656	Vitvi05g00655,Vitvi05g00656
Vitis10g01604	NA	gene:Vitvi00g04357	Vitvi00g04357
Vitis14g01318	gene-LOC109123852	NA	NA
Vitis11g01536	gene-LOC100247914	gene:Vitvi11g01290,gene:Vitvi11g04364	Vitvi11g01290,Vitvi11g04364
Vitis01g01833	gene-LOC104880622,gene-MADS4	gene:Vitvi01g01677	Vitvi01g01677
Vitis14g00044	gene-LOC100242647	gene:Vitvi15g04652	Vitvi15g04652
Vitis18g00030	gene-LOC100261635	gene:Vitvi18g00030	Vitvi18g00030
Vitis01g00567	gene-LOC100264495	gene:Vitvi01g00482	Vitvi01g00482
Vitis19g01088	gene-LOC104877648	gene:Vitvi19g02136,gene:Vitvi19g04343	Vitvi19g02136,Vitvi19g04343
Vitis02g00347	gene-LOC100261521	gene:Vitvi02g00324	Vitvi02g00324
Vitis07g02494	gene-LOC100244355	gene:Vitvi07g02034	Vitvi07g02034
Vitis06g01398	gene-LOC100246526,gene-LOC109122751	gene:Vitvi06g01205	Vitvi06g01205
Vitis05g01750	gene-LOC100244691	gene:Vitvi05g01409	Vitvi05g01409
Vitis18g02272	NA	NA	NA
Vitis05g00611	gene-LOC100261343	gene:Vitvi05g00509	Vitvi05g00509
Vitis13g01421	NA	gene:Vitvi13g04412	Vitvi13g04412
Vitis01g01045	gene-LOC100246710,gene-LOC100251843	gene:Vitvi01g00915	Vitvi01g00915
Vitis12g01166	gene-LOC100260309	gene:Vitvi12g00927	Vitvi12g00927
Vitis17g00265	gene-LOC100853697	gene:Vitvi17g00228	Vitvi17g00228
Vitis10g00065	gene-LOC100247070	gene:Vitvi10g00023	Vitvi10g00023
Vitis05g01386	gene-LOC100245124	gene:Vitvi05g01153	Vitvi05g01153
Vitis05g00118	gene-LOC100244843,gene-LOC100261982,gene-LOC100267152	gene:Vitvi05g00092	Vitvi05g00092
Vitis07g00624	gene-LOC100253760	gene:Vitvi07g00540	Vitvi07g00540
Vitis14g01474	gene-LOC104881601	gene:Vitvi14g01166	Vitvi14g01166
Vitis01g01068	gene-LOC100258796	gene:Vitvi01g00937	Vitvi01g00937
Vitis07g00313	gene-LOC100247725	gene:Vitvi07g00276	Vitvi07g00276
Vitis13g01420	gene-LOC100260916,gene-LOC104877879	NA	NA
Vitis15g01291	gene-LOC100243084,gene-LOC100244866	gene:Vitvi15g00997	Vitvi15g00997
Vitis02g00672	gene-LOC100263062,gene-LOC104878347	gene:Vitvi02g01732,gene:Vitvi02g01733	Vitvi02g01732,Vitvi02g01733
Vitis10g01085	gene-LOC100264025	gene:Vitvi10g00744	Vitvi10g00744
Vitis08g00672	gene-LOC100256885	gene:Vitvi08g02080	Vitvi08g02080
Vitis18g01273	gene-LOC100248885	gene:Vitvi18g02805	Vitvi18g02805
Vitis11g00772	gene-LOC100852602	gene:Vitvi11g01483	Vitvi11g01483
Vitis12g00435	NA	NA	NA
Vitis18g02069	gene-LOC104882701	NA	NA
Vitis16g00169	NA	NA	NA
Vitis01g00076	gene-LOC100262861	gene:Vitvi01g01846	Vitvi01g01846
Vitis05g00920	gene-LOC100263051	gene:Vitvi05g00802	Vitvi05g00802
Vitis04g00491	NA	gene:Vitvi04g04105	Vitvi04g04105
Vitis01g00652	NA	NA	NA
Vitis14g00189	gene-LOC109123889	gene:Vitvi00g04385	Vitvi00g04385
Vitis13g00733	gene-LOC100247866,gene-LOC104881109,gene-LOC109123751	gene:Vitvi13g00692	Vitvi13g00692
Vitis14g01867	gene-LOC100241171	gene:Vitvi14g01526	Vitvi14g01526
Vitis19g01464	NA	NA	NA
Vitis18g00277	gene-LOC100248995	gene:Vitvi18g00253	Vitvi18g00253
Vitis11g00783	gene-LOC100241931	gene:Vitvi11g00641	Vitvi11g00641
Vitis02g00106	gene-LOC100257085	gene:Vitvi02g00098	Vitvi02g00098
Vitis14g02141	gene-LOC100261203	gene:Vitvi14g01720	Vitvi14g01720
Vitis09g00382	gene-LOC100246390,gene-LOC100251534	gene:Vitvi09g00319,gene:Vitvi09g00320	Vitvi09g00319,Vitvi09g00320
Vitis03g00617	gene-LOC100245201,gene-LOC100250324,gene-LOC100255503,gene-LOC100257210	gene:Vitvi03g00463,gene:Vitvi03g01549,gene:Vitvi03g01550,gene:Vitvi03g04173	Vitvi03g00463,Vitvi03g01549,Vitvi03g01550,Vitvi03g04173
Vitis02g00537	gene-LOC100243132,gene-LOC100855114,gene-LOC104881987	gene:Vitvi02g00479,gene:Vitvi02g04129	Vitvi02g00479,Vitvi02g04129
Vitis04g01197	NA	NA	NA
Vitis17g01033	gene-LOC100263884	gene:Vitvi17g00861	Vitvi17g00861
Vitis14g02307	gene-LOC100252557,gene-LOC104881683	gene:Vitvi14g01884,gene:Vitvi14g03051	Vitvi14g01884,Vitvi14g03051
Vitis16g00260	NA	NA	NA
Vitis03g00691	NA	gene:Vitvi03g00523	Vitvi03g00523
Vitis08g00441	NA	NA	NA
Vitis10g01849	NA	NA	NA
Vitis02g01055	NA	NA	NA
Vitis13g02121	gene-LOC100853067	gene:Vitvi13g02503	Vitvi13g02503
Vitis01g00107	gene-LOC100853109	gene:Vitvi01g01856	Vitvi01g01856
Vitis12g00428	gene-LOC100252380	gene:Vitvi12g02316,gene:Vitvi12g04082,gene:Vitvi12g04083,gene:Vitvi12g04084	Vitvi12g02316,Vitvi12g04082,Vitvi12g04083,Vitvi12g04084
Vitis05g02062	gene-LOC100245626,gene-LOC100267947	gene:Vitvi05g01638,gene:Vitvi05g01639	Vitvi05g01638,Vitvi05g01639
Vitis05g01017	gene-LOC100252881	gene:Vitvi05g00874	Vitvi05g00874
Vitis13g01826	gene-LOC100260252	gene:Vitvi13g04556	Vitvi13g04556
Vitis10g01341	gene-LOC109123266	gene:Vitvi10g01909,gene:Vitvi10g04485,gene:Vitvi10g04486	Vitvi10g01909,Vitvi10g04485,Vitvi10g04486
Vitis07g01679	gene-LOC100242679,gene-LOC100264733	gene:Vitvi07g04534,gene:Vitvi07g04535	Vitvi07g04534,Vitvi07g04535
Vitis01g01898	gene-LOC100252378	gene:Vitvi01g01738	Vitvi01g01738
Vitis10g00134	gene-LOC100250401	gene:Vitvi10g00078,gene:Vitvi10g04019	Vitvi10g00078,Vitvi10g04019
Vitis05g01666	gene-LOC100249763	gene:Vitvi05g01361	Vitvi05g01361
Vitis12g00365	gene-LOC100243855	gene:Vitvi12g00286	Vitvi12g00286
Vitis02g00372	gene-LOC100266714	gene:Vitvi02g00347	Vitvi02g00347
Vitis18g02010	gene-LOC100250377	gene:Vitvi18g01667	Vitvi18g01667
Vitis16g01361	gene-LOC100252463	gene:Vitvi16g01904	Vitvi16g01904
Vitis16g01581	gene-LOC100853180	NA	NA
Vitis02g00436	gene-LOC100259841	gene:Vitvi02g01404	Vitvi02g01404
Vitis06g00613	NA	NA	NA
Vitis13g01890	gene-LOC100243064	gene:Vitvi13g02419,gene:Vitvi13g04642	Vitvi13g02419,Vitvi13g04642
Vitis19g00511	gene-LOC100232919	gene:Vitvi19g00366	Vitvi19g00366
Vitis05g01813	gene-LOC104879443	gene:Vitvi05g01447	Vitvi05g01447
Vitis11g01216	gene-LOC100261773	gene:Vitvi11g01055	Vitvi11g01055
Vitis09g01485	NA	NA	NA
Vitis16g01131	NA	NA	NA
Vitis16g00930	NA	gene:Vitvi00g04406	Vitvi00g04406
Vitis10g01994	NA	NA	NA
Vitis11g01475	gene-LOC100256447	gene:Vitvi11g01665	Vitvi11g01665
Vitis19g00054	gene-LOC100253832,gene-LOC104877394	gene:Vitvi00g04586,gene:Vitvi00g04587	Vitvi00g04586,Vitvi00g04587
Vitis19g00965	gene-LOC100266498,gene-LOC104877638	gene:Vitvi19g00835,gene:Vitvi19g04302,gene:Vitvi19g04303,gene:Vitvi19g04304	Vitvi19g00835,Vitvi19g04302,Vitvi19g04303,Vitvi19g04304
Vitis12g00157	gene-LOC100262536	gene:Vitvi12g00117	Vitvi12g00117
Vitis12g00304	NA	gene:Vitvi12g00240	Vitvi12g00240
Vitis10g00492	gene-LOC100852596	gene:Vitvi10g04219	Vitvi10g04219
Vitis19g00976	gene-LOC104877636,gene-LOC104877637	gene:Vitvi19g04305,gene:Vitvi19g04306	Vitvi19g04305,Vitvi19g04306
Vitis16g00221	gene-LOC100246060,gene-LOC100259687	gene:Vitvi16g04054	Vitvi16g04054
Vitis07g01833	gene-LOC100250873	gene:Vitvi07g01457	Vitvi07g01457
Vitis10g01890	NA	gene:Vitvi10g04635	Vitvi10g04635
Vitis11g01131	NA	gene:Vitvi11g00984,gene:Vitvi11g04277	Vitvi11g00984,Vitvi11g04277
Vitis11g00452	gene-LOC100250972	gene:Vitvi11g00381	Vitvi11g00381
Vitis19g01024	gene-LOC100251495	gene:Vitvi19g00933	Vitvi19g00933
Vitis11g00746	gene-LOC100265415	gene:Vitvi11g01479	Vitvi11g01479
Vitis05g01170	NA	NA	NA
Vitis17g01300	gene-LOC100243690,gene-LOC100265999	gene:Vitvi17g01086,gene:Vitvi17g01087	Vitvi17g01086,Vitvi17g01087
Vitis10g00844	gene-LOC104880486	gene:Vitvi10g01789	Vitvi10g01789
Vitis16g00967	gene-LOC104882107,gene-LOC104882132,gene-LOC109124199,gene-LOC109124225	gene:Vitvi16g01808,gene:Vitvi16g01809,gene:Vitvi16g04308,gene:Vitvi16g04309,gene:Vitvi16g04310,gene:Vitvi16g04311	Vitvi16g01808,Vitvi16g01809,Vitvi16g04308,Vitvi16g04309,Vitvi16g04310,Vitvi16g04311
Vitis08g02034	NA	NA	NA
Vitis10g01585	gene-LOC104878382	gene:Vitvi00g00614	Vitvi00g00614
Vitis08g00917	gene-LOC100253355	gene:Vitvi08g01016	Vitvi08g01016
Vitis18g02260	NA	NA	NA
Vitis13g02133	NA	gene:Vitvi13g01739	Vitvi13g01739
Vitis04g01373	gene-LOC100251235	NA	NA
Vitis13g00333	gene-LOC100242729	gene:Vitvi13g00262	Vitvi13g00262
Vitis13g00159	gene-LOC100853125	gene:Vitvi13g00131	Vitvi13g00131
Vitis12g00872	gene-LOC104880919,gene-LOC104880921	gene:Vitvi12g00662	Vitvi12g00662
Vitis13g01353	NA	NA	NA
Vitis19g00309	gene-LOC100245250	gene:Vitvi19g01880	Vitvi19g01880
Vitis06g00375	gene-LOC100233065	gene:Vitvi06g00308	Vitvi06g00308
Vitis04g00368	gene-LOC100242442	gene:Vitvi04g01850	Vitvi04g01850
Vitis18g02554	gene-LOC100248194	gene:Vitvi18g04588	Vitvi18g04588
Vitis07g02227	gene-LOC100245826,gene-LOC100264688	gene:Vitvi07g01783,gene:Vitvi07g02672	Vitvi07g01783,Vitvi07g02672
Vitis06g01016	NA	NA	NA
Vitis05g00925	NA	NA	NA
Vitis19g01310	gene-LOC104877740	gene:Vitvi19g04446	Vitvi19g04446
Vitis12g00163	gene-LOC100260833	gene:Vitvi12g00122	Vitvi12g00122
Vitis14g01104	NA	NA	NA
Vitis07g02032	gene-LOC104879910	gene:Vitvi07g04676	Vitvi07g04676
Vitis08g01706	gene-LOC100252113	gene:Vitvi08g01679	Vitvi08g01679
Vitis14g00497	NA	gene:Vitvi14g04124	Vitvi14g04124
Vitis18g01365	gene-LOC100250503	gene:Vitvi18g01224	Vitvi18g01224
Vitis18g00937	gene-LOC100257353	gene:Vitvi18g00834	Vitvi18g00834
Vitis16g01272	NA	gene:Vitvi16g02094	Vitvi16g02094
Vitis08g00242	gene-LOC100263244,gene-LOC104879977	gene:Vitvi08g00177	Vitvi08g00177
Vitis08g01601	NA	NA	NA
Vitis04g00691	gene-LOC100242220	gene:Vitvi04g00598	Vitvi04g00598
Vitis12g00670	NA	gene:Vitvi12g04160	Vitvi12g04160
Vitis01g01465	gene-LOC100244373	gene:Vitvi01g01373	Vitvi01g01373
Vitis04g01230	gene-LOC100261536	gene:Vitvi04g01109	Vitvi04g01109
Vitis16g00927	NA	gene:Vitvi16g04301	Vitvi16g04301
Vitis15g00722	gene-LOC100251276,gene-LOC104881809	gene:Vitvi15g01431	Vitvi15g01431
Vitis17g00200	NA	gene:Vitvi17g04033	Vitvi17g04033
Vitis12g01624	gene-LOC100241796,gene-LOC100256620,gene-LOC109123444	gene:Vitvi12g01912,gene:Vitvi12g04505,gene:Vitvi12g04506	Vitvi12g01912,Vitvi12g04505,Vitvi12g04506
Vitis07g01050	gene-LOC109122866	NA	NA
Vitis18g00362	gene-LOC100248922	gene:Vitvi18g00320	Vitvi18g00320
Vitis13g01476	gene-LOC100247331	gene:Vitvi13g01303	Vitvi13g01303
Vitis16g00932	NA	gene:Vitvi16g00765	Vitvi16g00765
Vitis06g01593	gene-LOC100244870,gene-LOC100267180	gene:Vitvi06g01939,gene:Vitvi06g04425	Vitvi06g01939,Vitvi06g04425
Vitis07g02095	gene-LOC104879916	gene:Vitvi07g01665	Vitvi07g01665
Vitis04g00405	NA	NA	NA
Vitis18g02657	NA	gene:Vitvi18g02159	Vitvi18g02159
Vitis19g01485	gene-LOC100245577	gene:Vitvi19g01548,gene:Vitvi19g04513	Vitvi19g01548,Vitvi19g04513
Vitis11g00671	NA	NA	NA
Vitis14g00441	gene-LOC100243559,gene-LOC100854480	gene:Vitvi14g02572	Vitvi14g02572
Vitis02g00102	gene-LOC100267380	gene:Vitvi02g01334	Vitvi02g01334
Vitis04g00934	NA	NA	NA
Vitis01g01384	NA	NA	NA
Vitis18g02315	gene-LOC100249307	gene:Vitvi18g01866	Vitvi18g01866
Vitis12g00774	gene-LOC100267087,gene-LOC109123508	NA	NA
Vitis15g01259	gene-LOC109124046	gene:Vitvi15g04571	Vitvi15g04571
Vitis09g01100	gene-LOC100241437	NA	NA
Vitis08g00143	gene-LOC100246660	gene:Vitvi08g00108	Vitvi08g00108
Vitis18g02984	gene-LOC100854310	gene:Vitvi18g04787	Vitvi18g04787
Vitis12g01015	NA	NA	NA
Vitis14g00776	NA	NA	NA
Vitis17g00871	gene-LOC104882294	gene:Vitvi17g04212	Vitvi17g04212
Vitis01g00050	gene-LOC100264496	gene:Vitvi01g00052	Vitvi01g00052
Vitis18g01405	NA	NA	NA
Vitis13g00712	NA	gene:Vitvi13g04187,gene:Vitvi13g04188	Vitvi13g04187,Vitvi13g04188
Vitis12g01200	gene-LOC100258706,gene-LOC109123582	gene:Vitvi12g01199	Vitvi12g01199
Vitis18g02579	gene-LOC100241448,gene-LOC109121656	gene:Vitvi18g03147	Vitvi18g03147
Vitis07g02238	gene-LOC100244075,gene-LOC100257784	gene:Vitvi07g04731	Vitvi07g04731
Vitis16g00102	gene-LOC100263029	gene:Vitvi16g00082	Vitvi16g00082
Vitis05g01025	gene-LOC100263178	gene:Vitvi05g00878	Vitvi05g00878
Vitis11g00347	gene-LOC100247423	gene:Vitvi11g00286,gene:Vitvi11g01394	Vitvi11g00286,Vitvi11g01394
Vitis09g00919	gene-LOC100243908	gene:Vitvi09g01749	Vitvi09g01749
Vitis04g01258	gene-LOC100261651	gene:Vitvi04g01130	Vitvi04g01130
Vitis14g01368	NA	NA	NA
Vitis12g00758	NA	NA	NA
Vitis03g00354	gene-LOC100853859	gene:Vitvi03g00242	Vitvi03g00242
Vitis02g01132	gene-LOC104882198	NA	NA
Vitis06g00163	gene-LOC100251931,gene-LOC100257061	gene:Vitvi06g00130,gene:Vitvi06g04037	Vitvi06g00130,Vitvi06g04037
Vitis08g00582	gene-LOC100250533	gene:Vitvi08g02065,gene:Vitvi08g04102	Vitvi08g02065,Vitvi08g04102
Vitis05g01004	NA	gene:Vitvi05g00862	Vitvi05g00862
Vitis08g01680	gene-LOC104880180	gene:Vitvi08g02318	Vitvi08g02318
Vitis17g00819	gene-LOC100262138	gene:Vitvi17g00678	Vitvi17g00678
Vitis19g01561	gene-LOC100247369	gene:Vitvi19g01585	Vitvi19g01585
Vitis01g00253	NA	gene:Vitvi01g04048	Vitvi01g04048
Vitis02g01005	gene-LOC100260748	gene:Vitvi02g00777	Vitvi02g00777
Vitis14g02152	gene-LOC100244121,gene-LOC100247330,gene-LOC100252445	gene:Vitvi14g01734,gene:Vitvi14g01735,gene:Vitvi14g01736	Vitvi14g01734,Vitvi14g01735,Vitvi14g01736
Vitis07g01615	gene-LOC100852858	gene:Vitvi07g01273	Vitvi07g01273
Vitis04g01660	gene-LOC100263284	gene:Vitvi04g04397	Vitvi04g04397
Vitis04g01525	gene-LOC100255728,gene-LOC109122436	gene:Vitvi04g01375	Vitvi04g01375
Vitis05g00761	gene-LOC100261431,gene-LOC100266636	gene:Vitvi05g00653,gene:Vitvi05g00654	Vitvi05g00653,Vitvi05g00654
Vitis17g00915	gene-LOC100257083	gene:Vitvi17g00744	Vitvi17g00744
Vitis14g01832	gene-LOC100246358,gene-LOC109123920	gene:Vitvi14g01495	Vitvi14g01495
Vitis18g02891	gene-LOC100261885	gene:Vitvi18g04736	Vitvi18g04736
Vitis01g00510	gene-LOC100254219,gene-LOC100267971	gene:Vitvi01g01979,gene:Vitvi01g04115	Vitvi01g01979,Vitvi01g04115
Vitis18g01583	NA	NA	NA
Vitis14g00411	gene-LOC100261443	gene:Vitvi14g00277	Vitvi14g00277
Vitis13g02019	gene-LOC100248253,gene-LOC109123730	gene:Vitvi13g02466,gene:Vitvi13g04694,gene:Vitvi13g04695	Vitvi13g02466,Vitvi13g04694,Vitvi13g04695
Vitis11g00118	gene-GER6	gene:Vitvi11g00089	Vitvi11g00089
Vitis14g02047	gene-LOC100266431	gene:Vitvi14g01637	Vitvi14g01637
Vitis03g01466	NA	NA	NA
Vitis16g00798	gene-LOC104882145	gene:Vitvi16g00636,gene:Vitvi16g01769,gene:Vitvi16g01770	Vitvi16g00636,Vitvi16g01769,Vitvi16g01770
Vitis04g00212	gene-LOC100267901	gene:Vitvi04g00184	Vitvi04g00184
Vitis12g00581	gene-LOC100246519	gene:Vitvi12g00449	Vitvi12g00449
Vitis03g00269	gene-LOC100251996,gene-LOC100255431	gene:Vitvi03g00187	Vitvi03g00187
Vitis02g01366	gene-LOC100257911,gene-LOC100266675,gene-LOC109124332	gene:Vitvi02g01118,gene:Vitvi02g01121	Vitvi02g01118,Vitvi02g01121
Vitis17g01227	NA	NA	NA
Vitis11g00638	gene-LOC100264230	gene:Vitvi11g00528,gene:Vitvi11g04118	Vitvi11g00528,Vitvi11g04118
Vitis18g01134	gene-LOC100855209	gene:Vitvi18g01005	Vitvi18g01005
Vitis09g00560	gene-LOC100256622,gene-LOC100258373	gene:Vitvi09g00462,gene:Vitvi09g04149	Vitvi09g00462,Vitvi09g04149
Vitis03g01367	gene-LOC100264127	NA	NA
Vitis04g00281	gene-LOC100255932	gene:Vitvi04g00244	Vitvi04g00244
Vitis03g01451	NA	gene:Vitvi03g04443	Vitvi03g04443
Vitis05g00060	gene-LOC100246622,gene-LOC109121385	gene:Vitvi05g01746	Vitvi05g01746
Vitis18g01904	gene-LOC100257726	gene:Vitvi18g01558	Vitvi18g01558
Vitis05g02127	NA	gene:Vitvi05g01704,gene:Vitvi05g04577	Vitvi05g01704,Vitvi05g04577
Vitis19g01732	NA	NA	NA
Vitis14g00129	gene-LOC100244357	gene:Vitvi14g00088	Vitvi14g00088
Vitis13g01166	gene-LOC100257709	gene:Vitvi13g01053,gene:Vitvi13g04331	Vitvi13g01053,Vitvi13g04331
Vitis14g01880	gene-LOC100265182	gene:Vitvi14g01540	Vitvi14g01540
Vitis01g01164	gene-LOC100263593	gene:Vitvi01g01031	Vitvi01g01031
Vitis17g01349	gene-LOC100242391	gene:Vitvi17g01097	Vitvi17g01097
Vitis18g02812	gene-LOC100261963	gene:Vitvi18g04697	Vitvi18g04697
Vitis02g00825	gene-LOC100245473,gene-LOC100255836,gene-LOC100260905,gene-LOC100266107	gene:Vitvi02g01472,gene:Vitvi02g01473,gene:Vitvi02g01474	Vitvi02g01472,Vitvi02g01473,Vitvi02g01474
Vitis03g01572	gene-LOC100241515	gene:Vitvi03g01255	Vitvi03g01255
Vitis07g01341	gene-LOC104877288	gene:Vitvi07g02886	Vitvi07g02886
Vitis01g01226	gene-LOC100262550	gene:Vitvi01g01126,gene:Vitvi01g01127,gene:Vitvi01g01129	Vitvi01g01126,Vitvi01g01127,Vitvi01g01129
Vitis15g01246	gene-LOC100253301,gene-LOC100852737	gene:Vitvi15g04564	Vitvi15g04564
Vitis17g00929	gene-LOC100243334,gene-LOC100265654	gene:Vitvi17g00756,gene:Vitvi17g00757	Vitvi17g00756,Vitvi17g00757
Vitis02g00778	NA	NA	NA
Vitis13g00882	NA	NA	NA
Vitis18g00933	gene-LOC100262471	gene:Vitvi18g00830	Vitvi18g00830
Vitis17g00280	gene-LOC100243955,gene-LOC104882354	gene:Vitvi17g01376	Vitvi17g01376
Vitis11g01458	gene-LOC100263238	gene:Vitvi11g01238	Vitvi11g01238
Vitis05g00140	gene-LOC100255026	gene:Vitvi05g00115	Vitvi05g00115
Vitis04g00114	gene-LOC100252645	gene:Vitvi04g04035	Vitvi04g04035
Vitis02g01224	NA	NA	NA
Vitis12g01464	gene-LOC104881008	NA	NA
Vitis05g00011	gene-LOC100260209	gene:Vitvi05g00009	Vitvi05g00009
Vitis17g00934	gene-LOC100248456	gene:Vitvi17g00761	Vitvi17g00761
Vitis14g00448	gene-LOC100248572	gene:Vitvi14g04103	Vitvi14g04103
Vitis09g01273	NA	gene:Vitvi09g01134	Vitvi09g01134
Vitis05g00152	gene-LOC100255010	gene:Vitvi05g00128	Vitvi05g00128
Vitis15g01465	gene-LOC100253329	gene:Vitvi15g01159	Vitvi15g01159
Vitis07g00450	gene-LOC100243543	gene:Vitvi07g00388	Vitvi07g00388
Vitis19g00310	gene-LOC100245250	gene:Vitvi19g01880	Vitvi19g01880
Vitis13g00790	NA	NA	NA
Vitis01g00937	gene-LOC100244951	gene:Vitvi01g00803	Vitvi01g00803
Vitis10g01720	NA	NA	NA
Vitis04g00738	gene-LOC100242384	gene:Vitvi04g01937	Vitvi04g01937
Vitis01g00191	gene-LOC100242416,gene-LOC100247487	gene:Vitvi01g00159,gene:Vitvi01g00160	Vitvi01g00159,Vitvi01g00160
Vitis01g00597	gene-LOC100257690	gene:Vitvi01g02001	Vitvi01g02001
Vitis19g00279	gene-LOC104877511	gene:Vitvi19g00214	Vitvi19g00214
Vitis08g01401	gene-LOC100259742	gene:Vitvi08g01454	Vitvi08g01454
Vitis09g00331	gene-LOC104880231	gene:Vitvi09g01571	Vitvi09g01571
Vitis17g01179	gene-CALS10	gene:Vitvi17g01006	Vitvi17g01006
Vitis05g01310	gene-LOC100855002	gene:Vitvi05g04290	Vitvi05g04290
Vitis14g01290	gene-LOC100260329	gene:Vitvi14g02823	Vitvi14g02823
Vitis16g01548	gene-LOC100255287	gene:Vitvi16g01207	Vitvi16g01207
Vitis18g02894	gene-LOC100261885	gene:Vitvi18g04737	Vitvi18g04737
Vitis06g00329	gene-LOC100251840	gene:Vitvi06g00261	Vitvi06g00261
Vitis16g01274	gene-LOC100262212,gene-LOC104878373,gene-LOC104878374	gene:Vitvi16g02096,gene:Vitvi16g02097	Vitvi16g02096,Vitvi16g02097
Vitis06g00828	gene-LOC100251897	gene:Vitvi06g00706	Vitvi06g00706
Vitis17g00105	gene-LOC100247554	gene:Vitvi17g04019	Vitvi17g04019
Vitis10g00550	NA	gene:Vitvi10g04172	Vitvi10g04172
Vitis16g01178	gene-LOC100241926,gene-LOC100252183	gene:Vitvi16g00953	Vitvi16g00953
Vitis10g00091	gene-LOC100252097	gene:Vitvi10g00049	Vitvi10g00049
Vitis17g00862	gene-LOC100260312	gene:Vitvi17g00711,gene:Vitvi17g04207	Vitvi17g00711,Vitvi17g04207
Vitis03g00287	gene-LOC100243508,gene-LOC100265831	gene:Vitvi03g01428,gene:Vitvi03g01429	Vitvi03g01428,Vitvi03g01429
Vitis15g01504	NA	gene:Vitvi15g04643	Vitvi15g04643
Vitis08g00771	gene-LOC100243149	gene:Vitvi08g00894,gene:Vitvi08g04146	Vitvi08g00894,Vitvi08g04146
Vitis17g00570	NA	gene:Vitvi17g00455	Vitvi17g00455
Vitis18g01088	gene-LOC100242088	gene:Vitvi18g00968	Vitvi18g00968
Vitis05g01273	gene-LOC100243413	gene:Vitvi05g04283	Vitvi05g04283
Vitis13g00351	gene-LOC100244527	gene:Vitvi13g04086	Vitvi13g04086
Vitis05g01904	gene-LOC100245852	gene:Vitvi05g01516	Vitvi05g01516
Vitis10g01485	gene-LOC104880540	gene:Vitvi10g04519	Vitvi10g04519
Vitis12g00609	gene-LOC104880875	gene:Vitvi12g00472	Vitvi12g00472
Vitis12g00437	NA	NA	NA
Vitis12g00628	gene-LOC100248332	gene:Vitvi12g00483	Vitvi12g00483
Vitis17g00689	gene-LOC100251824	gene:Vitvi17g00566	Vitvi17g00566
Vitis15g00757	NA	gene:Vitvi15g04346	Vitvi15g04346
Vitis11g00288	gene-LOC100259323	gene:Vitvi11g00229	Vitvi11g00229
Vitis11g00563	gene-LOC104880662	gene:Vitvi11g01443	Vitvi11g01443
Vitis14g01587	gene-LOC100249724	gene:Vitvi14g01286	Vitvi14g01286
Vitis07g01440	gene-LOC104878478	gene:Vitvi07g04397	Vitvi07g04397
Vitis03g00626	gene-LOC100248712	gene:Vitvi03g00474	Vitvi03g00474
Vitis09g00603	gene-LOC104880252	gene:Vitvi09g00493	Vitvi09g00493
Vitis01g01187	NA	NA	NA
Vitis10g01683	NA	NA	NA
Vitis10g00141	gene-LOC100255468	gene:Vitvi10g00084	Vitvi10g00084
Vitis18g01928	gene-LOC100853651	gene:Vitvi18g02964	Vitvi18g02964
Vitis06g00842	NA	NA	NA
Vitis01g01574	NA	NA	NA
Vitis02g01463	gene-LOC100249371	gene:Vitvi02g01231	Vitvi02g01231
Vitis09g00697	gene-LOC100249094,gene-LOC100252579	gene:Vitvi09g00607	Vitvi09g00607
Vitis16g00723	NA	gene:Vitvi16g01727,gene:Vitvi16g04221	Vitvi16g01727,Vitvi16g04221
Vitis19g00753	NA	gene:Vitvi19g02039	Vitvi19g02039
Vitis14g01197	gene-LOC100853921	gene:Vitvi14g00877	Vitvi14g00877
Vitis11g00735	gene-LOC100256785	gene:Vitvi11g00614	Vitvi11g00614
Vitis02g01353	NA	NA	NA
Vitis06g01060	NA	NA	NA
Vitis04g00974	NA	gene:Vitvi04g04232	Vitvi04g04232
Vitis03g01584	NA	NA	NA
Vitis13g02052	gene-LOC100251669	gene:Vitvi13g01674	Vitvi13g01674
Vitis11g01202	gene-LOC100261768	gene:Vitvi11g01048	Vitvi11g01048
Vitis07g00990	NA	NA	NA
Vitis09g00646	NA	NA	NA
Vitis03g00177	gene-LOC100252118	gene:Vitvi03g00110,gene:Vitvi03g00111	Vitvi03g00110,Vitvi03g00111
Vitis04g00273	gene-LOC100254151	gene:Vitvi04g00237	Vitvi04g00237
Vitis19g01400	gene-LOC100252450	gene:Vitvi19g01471	Vitvi19g01471
Vitis01g01475	gene-LOC100266770	gene:Vitvi01g04345	Vitvi01g04345
Vitis05g00781	gene-LOC100242574,gene-LOC100244297,gene-LOC100259676	gene:Vitvi01g04258,gene:Vitvi01g04259,gene:Vitvi01g04260,gene:Vitvi05g00675,gene:Vitvi05g00676	Vitvi01g04258,Vitvi01g04259,Vitvi01g04260,Vitvi05g00675,Vitvi05g00676
Vitis14g00856	gene-LOC100246093	gene:Vitvi14g02707	Vitvi14g02707
Vitis01g01145	gene-LOC100251688	gene:Vitvi01g01013	Vitvi01g01013
Vitis12g01434	NA	NA	NA
Vitis17g00967	gene-LOC100255417	gene:Vitvi17g00797	Vitvi17g00797
Vitis19g01596	NA	NA	NA
Vitis11g00035	gene-LOC100264670	gene:Vitvi11g00024	Vitvi11g00024
Vitis10g01606	NA	gene:Vitvi00g04579	Vitvi00g04579
Vitis05g01122	NA	NA	NA
Vitis08g00888	gene-LOC100261830	NA	NA
Vitis18g02345	NA	NA	NA
Vitis03g01174	NA	NA	NA
Vitis09g01106	gene-LOC100256735	gene:Vitvi09g00996	Vitvi09g00996
Vitis03g00920	gene-LOC100263462,gene-LOC104878844	gene:Vitvi03g00713	Vitvi03g00713
Vitis03g00355	gene-LOC100854676	gene:Vitvi03g00243	Vitvi03g00243
Vitis08g00694	NA	NA	NA
Vitis13g02111	gene-LOC100249903,gene-LOC104881310	gene:Vitvi13g01724	Vitvi13g01724
Vitis04g01113	NA	NA	NA
Vitis05g01643	gene-LOC100242907	gene:Vitvi05g02120	Vitvi05g02120
Vitis05g00885	NA	NA	NA
Vitis01g01634	gene-LOC100257978,gene-LOC104880695,gene-LOC109123458,gene-TRNAV-AAC	gene:Vitvi01g01519,gene:Vitvi01g02214,gene:Vitvi01g04381	Vitvi01g01519,Vitvi01g02214,Vitvi01g04381
Vitis08g00525	NA	NA	NA
Vitis17g00709	gene-LOC104882316	gene:Vitvi17g00583	Vitvi17g00583
Vitis06g00868	gene-LOC100257036	gene:Vitvi06g00745	Vitvi06g00745
Vitis08g01638	gene-LOC109123028	NA	NA
Vitis09g01636	gene-LOC100241082,gene-LOC100263348	gene:Vitvi09g01464,gene:Vitvi09g04607,gene:Vitvi09g04608	Vitvi09g01464,Vitvi09g04607,Vitvi09g04608
Vitis18g00627	gene-LOC100255704	gene:Vitvi18g00546	Vitvi18g00546
Vitis14g01041	gene-LOC100244360	gene:Vitvi14g00743	Vitvi14g00743
Vitis18g02288	NA	NA	NA
Vitis18g02008	gene-LOC100250377,gene-LOC109121683	gene:Vitvi18g01667	Vitvi18g01667
Vitis07g00888	gene-LOC100244194	gene:Vitvi07g00765	Vitvi07g00765
Vitis07g01198	NA	NA	NA
Vitis16g01847	gene-LOC100260674	gene:Vitvi16g02087	Vitvi16g02087
Vitis15g00965	gene-LOC104881872	gene:Vitvi15g00749	Vitvi15g00749
Vitis13g02272	gene-LOC100240950	gene:Vitvi13g01841	Vitvi13g01841
Vitis18g00559	gene-LOC100254008	gene:Vitvi18g00505	Vitvi18g00505
Vitis07g01007	NA	NA	NA
Vitis16g00330	gene-LOC100259566	gene:Vitvi16g00290	Vitvi16g00290
Vitis18g01320	gene-LOC100247151	gene:Vitvi18g01175	Vitvi18g01175
Vitis10g01287	gene-LOC100249833	gene:Vitvi10g00889	Vitvi10g00889
Vitis08g01264	gene-LOC100247641	gene:Vitvi08g04272	Vitvi08g04272
Vitis16g00721	gene-LOC100247337	gene:Vitvi16g01729	Vitvi16g01729
Vitis13g01148	gene-LOC100854266	gene:Vitvi13g01036	Vitvi13g01036
Vitis03g00031	gene-LOC100260528	gene:Vitvi03g00036	Vitvi03g00036
Vitis07g01672	gene-LOC100256220	gene:Vitvi07g01331	Vitvi07g01331
Vitis06g00227	gene-LOC100246702	gene:Vitvi06g00184	Vitvi06g00184
Vitis16g00345	gene-LOC104882039	gene:Vitvi16g00305	Vitvi16g00305
Vitis04g01347	gene-LOC100247868	gene:Vitvi04g01200	Vitvi04g01200
Vitis07g00415	gene-LOC100246855	gene:Vitvi07g02210	Vitvi07g02210
Vitis01g01299	NA	gene:Vitvi00g00447	Vitvi00g00447
Vitis07g00433	gene-LOC100255470	gene:Vitvi07g00375	Vitvi07g00375
Vitis14g01998	gene-LOC100854805	gene:Vitvi14g02988,gene:Vitvi14g04597	Vitvi14g02988,Vitvi14g04597
Vitis13g00209	gene-LOC100255297,gene-LOC100267229	gene:Vitvi13g04039,gene:Vitvi13g04040	Vitvi13g04039,Vitvi13g04040
Vitis06g01102	gene-LOC100258125	gene:Vitvi06g00947	Vitvi06g00947
Vitis15g00398	gene-LOC104881768	NA	NA
Vitis09g01615	gene-LOC100252187	gene:Vitvi09g02006	Vitvi09g02006
Vitis16g00009	gene-LOC100244234	gene:Vitvi16g00003	Vitvi16g00003
Vitis01g01509	gene-LOC100249600	gene:Vitvi01g01414	Vitvi01g01414
Vitis05g01590	NA	NA	NA
Vitis03g00942	gene-LOC100249713	gene:Vitvi03g00724	Vitvi03g00724
Vitis19g01642	gene-LOC100244491	gene:Vitvi19g04598	Vitvi19g04598
Vitis12g01034	NA	NA	NA
Vitis05g00466	gene-LOC100256377	gene:Vitvi05g01867	Vitvi05g01867
Vitis13g02253	gene-LOC100256340	gene:Vitvi13g01828	Vitvi13g01828
Vitis07g02455	NA	NA	NA
Vitis04g00181	gene-LOC100264614	gene:Vitvi04g00153	Vitvi04g00153
Vitis03g01198	NA	NA	NA
Vitis03g00236	gene-LOC100258896	gene:Vitvi03g00159	Vitvi03g00159
Vitis02g00617	gene-LOC100267804	gene:Vitvi02g00532	Vitvi02g00532
Vitis01g00365	gene-LOC100262743	gene:Vitvi01g00319	Vitvi01g00319
Vitis11g00907	NA	gene:Vitvi11g00767	Vitvi11g00767
Vitis13g00589	gene-LOC100259810	gene:Vitvi13g00555	Vitvi13g00555
Vitis04g01504	NA	NA	NA
Vitis12g01258	NA	NA	NA
Vitis19g00775	gene-LOC100246876	gene:Vitvi19g00611	Vitvi19g00611
Vitis08g00359	NA	gene:Vitvi08g00272	Vitvi08g00272
Vitis11g01001	gene-LOC100854873	NA	NA
Vitis05g01095	gene-LOC100252894	gene:Vitvi05g00930	Vitvi05g00930
Vitis11g00311	gene-LOC100261143	gene:Vitvi11g00252	Vitvi11g00252
Vitis07g01810	gene-LOC100254070	gene:Vitvi07g01480	Vitvi07g01480
Vitis01g00699	gene-LOC100259418	gene:Vitvi01g00596	Vitvi01g00596
Vitis14g00975	NA	NA	NA
Vitis15g00328	NA	NA	NA
Vitis10g01745	NA	NA	NA
Vitis10g00279	NA	gene:Vitvi10g01679,gene:Vitvi10g04089	Vitvi10g01679,Vitvi10g04089
Vitis03g00244	gene-LOC100248653	gene:Vitvi03g04068	Vitvi03g04068
Vitis07g00635	gene-LOC100245180	gene:Vitvi07g00545	Vitvi07g00545
Vitis02g00270	gene-LOC100244394	gene:Vitvi02g00242	Vitvi02g00242
Vitis19g00372	gene-LOC100854644	gene:Vitvi19g04114	Vitvi19g04114
Vitis01g01190	NA	NA	NA
Vitis13g00419	gene-LOC100263312	gene:Vitvi13g00332	Vitvi13g00332
Vitis08g01545	gene-LOC100264180	gene:Vitvi08g01568	Vitvi08g01568
Vitis18g02424	NA	NA	NA
Vitis11g01190	gene-LOC100247594	gene:Vitvi11g01035	Vitvi11g01035
Vitis10g00614	gene-LOC100854225	gene:Vitvi10g01748	Vitvi10g01748
Vitis06g00770	gene-LOC100852616	gene:Vitvi06g00650	Vitvi06g00650
Vitis11g00467	gene-LOC100252451	gene:Vitvi11g00395	Vitvi11g00395
Vitis12g00588	gene-LOC100248237,gene-LOC100253366,gene-LOC100265495	gene:Vitvi12g02384,gene:Vitvi12g02385,gene:Vitvi12g04135,gene:Vitvi12g04136,gene:Vitvi12g04137	Vitvi12g02384,Vitvi12g02385,Vitvi12g04135,Vitvi12g04136,Vitvi12g04137
Vitis01g00752	gene-LOC100254174	gene:Vitvi01g00638	Vitvi01g00638
Vitis11g00151	gene-LOC100252554,gene-LOC104880673	gene:Vitvi11g01351	Vitvi11g01351
Vitis03g00034	gene-LOC100255513	gene:Vitvi03g01326	Vitvi03g01326
Vitis05g01653	gene-LOC100259995	gene:Vitvi05g01356	Vitvi05g01356
Vitis09g01384	NA	gene:Vitvi09g04502	Vitvi09g04502
Vitis02g01363	gene-LOC100249498,gene-LOC100257911,gene-LOC100263045,gene-LOC100266675,gene-LOC109124332	gene:Vitvi02g01118,gene:Vitvi02g01121,gene:Vitvi02g01126,gene:Vitvi02g04350,gene:Vitvi02g04351,gene:Vitvi02g04352	Vitvi02g01118,Vitvi02g01121,Vitvi02g01126,Vitvi02g04350,Vitvi02g04351,Vitvi02g04352
Vitis04g01761	gene-LOC100854444	gene:Vitvi04g04442	Vitvi04g04442
Vitis02g00857	gene-LOC100264287	gene:Vitvi02g01486	Vitvi02g01486
Vitis02g01333	NA	NA	NA
Vitis02g00878	NA	gene:Vitvi02g04196	Vitvi02g04196
Vitis11g01259	gene-LOC100254023	gene:Vitvi11g01102	Vitvi11g01102
Vitis02g01496	gene-LOC100244332	gene:Vitvi02g01273	Vitvi02g01273
Vitis09g00150	gene-LOC100261737	gene:Vitvi09g00119	Vitvi09g00119
Vitis05g01078	gene-LOC100247669,gene-LOC100264823	gene:Vitvi05g02006,gene:Vitvi05g04238	Vitvi05g02006,Vitvi05g04238
Vitis03g00689	gene-LOC100258840	gene:Vitvi03g00521	Vitvi03g00521
Vitis15g00167	gene-LOC100252371	gene:Vitvi15g00148	Vitvi15g00148
Vitis17g00473	NA	gene:Vitvi17g04096	Vitvi17g04096
Vitis01g01929	gene-LOC100262625	gene:Vitvi01g01769,gene:Vitvi01g04477	Vitvi01g01769,Vitvi01g04477
Vitis04g01266	NA	NA	NA
Vitis01g00517	gene-LOC100257695	gene:Vitvi01g00441	Vitvi01g00441
Vitis02g00597	NA	gene:Vitvi02g01693	Vitvi02g01693
Vitis01g01613	gene-LOC100240870,gene-LOC100263223	gene:Vitvi01g01503,gene:Vitvi01g04377	Vitvi01g01503,Vitvi01g04377
Vitis02g00177	gene-LOC100241114,gene-LOC100258251	gene:Vitvi02g01343,gene:Vitvi02g01344,gene:Vitvi02g04029,gene:Vitvi02g04030	Vitvi02g01343,Vitvi02g01344,Vitvi02g04029,Vitvi02g04030
Vitis09g01027	NA	NA	NA
Vitis08g01778	gene-LOC100245297	gene:Vitvi08g01742	Vitvi08g01742
Vitis07g00628	gene-LOC100245180,gene-LOC104879812,gene-LOC104879813	gene:Vitvi07g00545	Vitvi07g00545
Vitis03g01587	NA	gene:Vitvi03g04504	Vitvi03g04504
Vitis16g01753	gene-LOC100252127	gene:Vitvi16g01324	Vitvi16g01324
Vitis14g01300	NA	NA	NA
Vitis06g01680	gene-LOC100254606	gene:Vitvi06g01455	Vitvi06g01455
Vitis08g01377	gene-LOC100256369	gene:Vitvi08g01430	Vitvi08g01430
Vitis01g00383	gene-LOC109123579	gene:Vitvi01g04089	Vitvi01g04089
Vitis10g00945	gene-LOC100244640	gene:Vitvi10g00644,gene:Vitvi10g01804	Vitvi10g00644,Vitvi10g01804
Vitis18g00718	gene-LOC100266003	gene:Vitvi18g00643	Vitvi18g00643
Vitis06g01279	gene-LOC100241020,gene-LOC104879661,gene-LOC104879687	gene:Vitvi06g01110,gene:Vitvi06g04313	Vitvi06g01110,Vitvi06g04313
Vitis15g00337	gene-LOC100250079	gene:Vitvi15g00248	Vitvi15g00248
Vitis01g01034	gene-LOC100241694	gene:Vitvi01g00900	Vitvi01g00900
Vitis15g01313	gene-LOC100249906	gene:Vitvi15g01630	Vitvi15g01630
Vitis12g00649	gene-LOC100261870	gene:Vitvi12g02405	Vitvi12g02405
Vitis13g01387	gene-LOC100259177	gene:Vitvi13g01232	Vitvi13g01232
Vitis17g00998	gene-LOC100267268	gene:Vitvi17g00821	Vitvi17g00821
Vitis12g00181	gene-LOC104880833	NA	NA
Vitis02g01512	gene-LOC100252859	gene:Vitvi02g01288	Vitvi02g01288
Vitis13g00506	gene-LOC100244462,gene-LOC100249578,gene-LOC100249611,gene-LOC100251340,gene-LOC100261583,gene-LOC100266777,gene-LOC104881157	gene:Vitvi13g00458,gene:Vitvi13g00471,gene:Vitvi13g00474,gene:Vitvi13g00489,gene:Vitvi13g00490,gene:Vitvi13g02026,gene:Vitvi13g02027,gene:Vitvi13g02028,gene:Vitvi13g04133,gene:Vitvi13g04135,gene:Vitvi13g04136,gene:Vitvi13g04137,gene:Vitvi13g04138,gene:Vitvi13g04139	Vitvi13g00458,Vitvi13g00471,Vitvi13g00474,Vitvi13g00489,Vitvi13g00490,Vitvi13g02026,Vitvi13g02027,Vitvi13g02028,Vitvi13g04133,Vitvi13g04135,Vitvi13g04136,Vitvi13g04137,Vitvi13g04138,Vitvi13g04139
Vitis07g01331	gene-LOC104878234,gene-LOC109122060	gene:Vitvi07g02900,gene:Vitvi07g02901	Vitvi07g02900,Vitvi07g02901
Vitis03g01104	NA	NA	NA
Vitis13g00438	gene-LOC100263350	gene:Vitvi13g00349	Vitvi13g00349
Vitis01g01089	gene-LOC100241332	gene:Vitvi01g00958	Vitvi01g00958
Vitis11g00945	gene-LOC104877289	gene:Vitvi11g00811,gene:Vitvi11g04209	Vitvi11g00811,Vitvi11g04209
Vitis17g00236	gene-LOC100243949,gene-LOC100255980,gene-LOC100261069,gene-LOC104882359	gene:Vitvi17g00203,gene:Vitvi17g01362,gene:Vitvi17g01365,gene:Vitvi17g04040,gene:Vitvi17g04041,gene:Vitvi17g04042,gene:Vitvi17g04043,gene:Vitvi17g04044	Vitvi17g00203,Vitvi17g01362,Vitvi17g01365,Vitvi17g04040,Vitvi17g04041,Vitvi17g04042,Vitvi17g04043,Vitvi17g04044
Vitis09g00369	NA	NA	NA
Vitis07g01427	NA	NA	NA
Vitis03g01055	gene-LOC100257829	gene:Vitvi03g00852	Vitvi03g00852
Vitis03g01337	gene-LOC109122293	gene:Vitvi03g01783	Vitvi03g01783
Vitis08g01165	gene-LOC100252877	gene:Vitvi08g01246	Vitvi08g01246
Vitis11g00022	gene-LOC104880619	gene:Vitvi11g00013	Vitvi11g00013
Vitis01g00774	gene-LOC100251130	gene:Vitvi01g00656	Vitvi01g00656
Vitis18g02181	NA	NA	NA
Vitis09g01445	NA	gene:Vitvi09g04523	Vitvi09g04523
Vitis06g01774	gene-LOC100243239,gene-LOC100265556,gene-LOC109122811,gene-LOC109122812	gene:Vitvi06g01539,gene:Vitvi06g04446	Vitvi06g01539,Vitvi06g04446
Vitis04g00141	gene-LOC100249233	gene:Vitvi04g00129	Vitvi04g00129
Vitis07g02152	gene-LOC100250876	gene:Vitvi07g01714	Vitvi07g01714
Vitis08g01774	gene-LOC100241865	gene:Vitvi08g01737	Vitvi08g01737
Vitis18g02567	gene-LOC100250024,gene-LOC100256743,gene-LOC100261835,gene-LOC104882746	gene:Vitvi18g03141,gene:Vitvi18g03142,gene:Vitvi18g04591,gene:Vitvi18g04592,gene:Vitvi18g04593	Vitvi18g03141,Vitvi18g03142,Vitvi18g04591,Vitvi18g04592,Vitvi18g04593
Vitis15g00708	gene-LOC100251361	gene:Vitvi15g00564	Vitvi15g00564
Vitis14g00543	NA	NA	NA
Vitis10g00940	gene-LOC100241279	gene:Vitvi10g00640	Vitvi10g00640
Vitis01g01922	gene-LOC104880871	gene:Vitvi01g01761	Vitvi01g01761
Vitis01g01642	gene-LOC100244217,gene-LOC100251085,gene-LOC109123035	gene:Vitvi01g01528	Vitvi01g01528
Vitis04g00566	gene-LOC100244101	gene:Vitvi04g00483	Vitvi04g00483
Vitis08g01299	gene-LOC100256304	gene:Vitvi08g01366	Vitvi08g01366
Vitis10g00348	gene-LOC100256938,gene-LOC100852668	gene:Vitvi10g02283	Vitvi10g02283
Vitis11g01260	gene-LOC100254023	gene:Vitvi11g01102	Vitvi11g01102
Vitis05g02041	NA	gene:Vitvi05g01620,gene:Vitvi05g01621	Vitvi05g01620,Vitvi05g01621
Vitis09g01541	NA	gene:Vitvi09g04574	Vitvi09g04574
Vitis16g01666	NA	NA	NA
Vitis16g00054	gene-LOC104881992	gene:Vitvi16g01493	Vitvi16g01493
Vitis04g00238	gene-LOC100264536	gene:Vitvi04g00202	Vitvi04g00202
Vitis14g01082	NA	NA	NA
Vitis17g01245	NA	NA	NA
Vitis01g00486	gene-LOC100242169	gene:Vitvi01g00422	Vitvi01g00422
Vitis18g00255	gene-LOC100262657	gene:Vitvi18g00237	Vitvi18g00237
Vitis06g00435	gene-LOC100250095	gene:Vitvi06g00362	Vitvi06g00362
Vitis11g00872	gene-LOC100253614	gene:Vitvi11g00728	Vitvi11g00728
Vitis09g00115	NA	NA	NA
Vitis14g01813	gene-LOC100241141	gene:Vitvi14g01475	Vitvi14g01475
Vitis15g01024	gene-LOC104877399	gene:Vitvi15g00801,gene:Vitvi15g00804,gene:Vitvi15g04440,gene:Vitvi15g04441	Vitvi15g00801,Vitvi15g00804,Vitvi15g04440,Vitvi15g04441
Vitis16g01071	gene-LOC100244647	gene:Vitvi16g00885	Vitvi16g00885
Vitis10g00539	gene-LOC100254695	gene:Vitvi10g04183,gene:Vitvi10g04228	Vitvi10g04183,Vitvi10g04228
Vitis19g00643	gene-LOC100262383	gene:Vitvi19g00474	Vitvi19g00474
Vitis15g00220	NA	NA	NA
Vitis07g00340	gene-LOC100262459	gene:Vitvi07g00299	Vitvi07g00299
Vitis05g00316	gene-LOC100264739	gene:Vitvi05g00231	Vitvi05g00231
Vitis06g00817	gene-LOC100243244	gene:Vitvi06g00696	Vitvi06g00696
Vitis18g01655	NA	gene:Vitvi18g02883	Vitvi18g02883
Vitis18g01759	gene-LOC100258642	gene:Vitvi18g04366	Vitvi18g04366
Vitis08g00244	gene-LOC100252975	gene:Vitvi08g00180	Vitvi08g00180
Vitis14g02398	NA	gene:Vitvi14g01947,gene:Vitvi14g01949	Vitvi14g01947,Vitvi14g01949
Vitis07g02033	gene-LOC100264451	gene:Vitvi07g01602	Vitvi07g01602
Vitis13g01105	NA	NA	NA
Vitis09g00689	gene-LOC100266263	gene:Vitvi09g00599	Vitvi09g00599
Vitis07g00050	gene-LOC100261345	gene:Vitvi07g00049	Vitvi07g00049
Vitis15g01363	gene-LOC100246548,gene-LOC100256818	gene:Vitvi15g01070,gene:Vitvi15g04602	Vitvi15g01070,Vitvi15g04602
Vitis12g00516	gene-LOC100267049	gene:Vitvi12g00384	Vitvi12g00384
Vitis07g02216	gene-LOC100250815	gene:Vitvi07g01770	Vitvi07g01770
Vitis02g00604	NA	NA	NA
Vitis07g01984	gene-LOC100261708	gene:Vitvi15g04520	Vitvi15g04520
Vitis12g00238	gene-LOC100245463	gene:Vitvi12g00179	Vitvi12g00179
Vitis01g00247	NA	NA	NA
Vitis19g00331	NA	NA	NA
Vitis07g01776	gene-LOC100244969	gene:Vitvi07g04578	Vitvi07g04578
Vitis05g00588	gene-LOC100244323	gene:Vitvi05g00483	Vitvi05g00483
Vitis06g00905	gene-LOC100255308	gene:Vitvi06g00777	Vitvi06g00777
Vitis13g00367	gene-LOC100854071	gene:Vitvi13g01972	Vitvi13g01972
Vitis06g00862	gene-LOC100241653	gene:Vitvi06g00739	Vitvi06g00739
Vitis07g01262	NA	gene:Vitvi07g04348	Vitvi07g04348
Vitis12g00641	NA	NA	NA
Vitis17g00690	gene-LOC100854697	gene:Vitvi17g00567	Vitvi17g00567
Vitis01g00586	gene-LOC100255972	gene:Vitvi01g00499	Vitvi01g00499
Vitis05g00160	gene-LOC100246523	gene:Vitvi05g00137	Vitvi05g00137
Vitis09g00650	gene-LOC100854446	gene:Vitvi09g00551	Vitvi09g00551
Vitis05g01409	gene-LOC104877443,gene-LOC104879379	gene:Vitvi05g04314,gene:Vitvi05g04315	Vitvi05g04314,Vitvi05g04315
Vitis04g00186	gene-LOC100256096	gene:Vitvi04g01808	Vitvi04g01808
Vitis18g00235	gene-LOC100242138	gene:Vitvi18g00219	Vitvi18g00219
Vitis03g01323	NA	gene:Vitvi03g01037	Vitvi03g01037
Vitis02g01179	gene-LOC104882552	gene:Vitvi02g01559	Vitvi02g01559
Vitis10g01669	NA	NA	NA
Vitis03g00778	gene-LOC109122310	NA	NA
Vitis13g01275	NA	NA	NA
Vitis01g01342	NA	NA	NA
Vitis11g00804	NA	NA	NA
Vitis17g00906	gene-LOC100241648	gene:Vitvi17g00738	Vitvi17g00738
Vitis06g00633	gene-LOC100248386	gene:Vitvi06g04172	Vitvi06g04172
Vitis17g01470	NA	NA	NA
Vitis01g01259	NA	NA	NA
Vitis12g00874	gene-LOC100261403	gene:Vitvi12g00665	Vitvi12g00665
Vitis02g01059	NA	NA	NA
Vitis17g00327	gene-LOC100268087	gene:Vitvi17g00270	Vitvi17g00270
Vitis12g00401	gene-TPC1	gene:Vitvi12g00306	Vitvi12g00306
Vitis08g01914	NA	gene:Vitvi08g02381	Vitvi08g02381
Vitis07g02320	gene-LOC100256032	gene:Vitvi07g01872	Vitvi07g01872
Vitis04g01368	gene-LOC100240984	gene:Vitvi04g01222	Vitvi04g01222
Vitis09g00910	NA	gene:Vitvi09g04267	Vitvi09g04267
Vitis17g01372	NA	NA	NA
Vitis13g00402	gene-LOC100241120	gene:Vitvi13g00314	Vitvi13g00314
Vitis04g00407	gene-LOC100250915,gene-LOC100268089	gene:Vitvi04g04084,gene:Vitvi04g04085	Vitvi04g04084,Vitvi04g04085
Vitis03g00598	gene-LOC100243439,gene-LOC100248570,gene-LOC100253819,gene-LOC100260547,gene-LOC100265761,gene-LOC109122054	gene:Vitvi03g04161,gene:Vitvi03g04162,gene:Vitvi03g04163,gene:Vitvi03g04164,gene:Vitvi03g04165,gene:Vitvi03g04166,gene:Vitvi03g04167	Vitvi03g04161,Vitvi03g04162,Vitvi03g04163,Vitvi03g04164,Vitvi03g04165,Vitvi03g04166,Vitvi03g04167
Vitis07g00786	gene-LOC109122879	NA	NA
Vitis03g01608	gene-LOC100267294	NA	NA
Vitis10g01728	NA	NA	NA
Vitis08g00385	NA	NA	NA
Vitis05g01951	gene-LOC104879470	gene:Vitvi05g02233,gene:Vitvi05g02234	Vitvi05g02233,Vitvi05g02234
Vitis07g01358	gene-LOC100253795	gene:Vitvi05g01376	Vitvi05g01376
Vitis08g01394	NA	NA	NA
Vitis13g00724	gene-LOC100261508	gene:Vitvi13g00684	Vitvi13g00684
Vitis18g00850	gene-LOC100262577	gene:Vitvi18g00761	Vitvi18g00761
Vitis12g00386	gene-LOC100253988	gene:Vitvi12g00299	Vitvi12g00299
Vitis18g02729	gene-LOC100244730	gene:Vitvi18g04660	Vitvi18g04660
Vitis13g01871	gene-LOC104878016	NA	NA
Vitis16g00194	gene-LOC100251088	gene:Vitvi16g01536	Vitvi16g01536
Vitis01g00987	gene-LOC100255347	gene:Vitvi01g00850	Vitvi01g00850
Vitis05g01787	gene-LOC104879434	gene:Vitvi05g02148	Vitvi05g02148
Vitis07g00622	gene-LOC100241799	gene:Vitvi07g04131	Vitvi07g04131
Vitis06g01030	NA	NA	NA
Vitis11g00116	gene-LOC100245566	gene:Vitvi11g00087	Vitvi11g00087
Vitis08g01188	gene-LOC100261300	gene:Vitvi08g01265	Vitvi08g01265
Vitis09g00626	gene-LOC100251589	gene:Vitvi09g01645	Vitvi09g01645
Vitis18g01407	NA	NA	NA
Vitis10g02038	gene-LOC100254300	gene:Vitvi10g01535	Vitvi10g01535
Vitis02g00426	gene-LOC100258122,gene-LOC100266776	gene:Vitvi02g00390,gene:Vitvi02g01399	Vitvi02g00390,Vitvi02g01399
Vitis07g00925	gene-LOC100240837	gene:Vitvi07g00803	Vitvi07g00803
Vitis16g01867	NA	gene:Vitvi01g04001	Vitvi01g04001
Vitis16g00857	NA	gene:Vitvi16g00693	Vitvi16g00693
Vitis01g01468	gene-LOC100253025	gene:Vitvi01g01378	Vitvi01g01378
Vitis19g01047	NA	gene:Vitvi19g04325	Vitvi19g04325
Vitis02g00860	gene-LOC100247087	gene:Vitvi02g00648	Vitvi02g00648
Vitis01g00616	gene-LOC100254201	gene:Vitvi01g00523	Vitvi01g00523
Vitis15g01006	gene-LOC100248891	gene:Vitvi15g00790	Vitvi15g00790
Vitis12g01756	gene-LOC100247318	gene:Vitvi12g02017	Vitvi12g02017
Vitis10g00249	gene-LOC100245619	gene:Vitvi10g00167	Vitvi10g00167
Vitis17g00569	gene-LOC100267913	gene:Vitvi17g00454	Vitvi17g00454
Vitis08g01419	gene-LOC100240797	gene:Vitvi08g01469,gene:Vitvi08g04309	Vitvi08g01469,Vitvi08g04309
Vitis05g01085	gene-LOC100256295	gene:Vitvi05g00920	Vitvi05g00920
Vitis18g02294	NA	NA	NA
Vitis01g01713	NA	gene:Vitvi01g01592	Vitvi01g01592
Vitis12g00166	gene-LOC100243728,gene-LOC104880834	gene:Vitvi12g02218,gene:Vitvi12g04031	Vitvi12g02218,Vitvi12g04031
Vitis19g00004	NA	NA	NA
Vitis06g01018	NA	NA	NA
Vitis12g01903	gene-LOC100265963	gene:Vitvi12g02152	Vitvi12g02152
Vitis10g00528	gene-LOC104878426	NA	NA
Vitis13g01134	NA	NA	NA
Vitis08g02032	gene-LOC100248558	gene:Vitvi08g01964	Vitvi08g01964
Vitis13g00675	gene-LOC100254784	gene:Vitvi13g00640	Vitvi13g00640
Vitis15g00517	NA	gene:Vitvi15g00388	Vitvi15g00388
Vitis08g00266	NA	NA	NA
Vitis18g02279	gene-LOC100855386	NA	NA
Vitis13g02131	gene-LOC100246605	gene:Vitvi13g01737	Vitvi13g01737
Vitis14g02210	gene-LOC100266244,gene-LOC109123936	gene:Vitvi14g01799	Vitvi14g01799
Vitis16g01128	gene-LOC104882166	gene:Vitvi16g04334,gene:Vitvi16g04335	Vitvi16g04334,Vitvi16g04335
Vitis04g00318	gene-LOC100264531	gene:Vitvi04g00278	Vitvi04g00278
Vitis01g01216	gene-LOC100259152	gene:Vitvi01g00978	Vitvi01g00978
Vitis17g01395	NA	NA	NA
Vitis03g00922	gene-LOC100241185	gene:Vitvi03g00717	Vitvi03g00717
Vitis05g01939	gene-LOC100852897	gene:Vitvi05g04501,gene:Vitvi05g04502	Vitvi05g04501,Vitvi05g04502
Vitis02g00304	gene-LOC100244482	gene:Vitvi02g00283,gene:Vitvi02g01372	Vitvi02g00283,Vitvi02g01372
Vitis06g00631	NA	gene:Vitvi06g04172	Vitvi06g04172
Vitis08g00881	gene-LOC100256739	gene:Vitvi08g00989	Vitvi08g00989
Vitis16g00227	NA	gene:Vitvi16g04058	Vitvi16g04058
Vitis06g00552	gene-LOC100260459	gene:Vitvi06g00464	Vitvi06g00464
Vitis01g00835	gene-LOC100253421	gene:Vitvi01g02053	Vitvi01g02053
Vitis04g01237	gene-LOC100264986	gene:Vitvi04g01113	Vitvi04g01113
Vitis15g00607	NA	NA	NA
Vitis01g00580	gene-LOC100261060	gene:Vitvi01g04121	Vitvi01g04121
Vitis19g00019	gene-LOC100267517	gene:Vitvi19g00009	Vitvi19g00009
Vitis19g00719	gene-LOC104877599	gene:Vitvi19g00550	Vitvi19g00550
Vitis06g00923	gene-LOC100256951	gene:Vitvi06g01778,gene:Vitvi06g04249,gene:Vitvi06g04250	Vitvi06g01778,Vitvi06g04249,Vitvi06g04250
Vitis07g01014	NA	NA	NA
Vitis17g01355	gene-LOC100256014	gene:Vitvi17g01102	Vitvi17g01102
Vitis08g01566	gene-LOC100260505	gene:Vitvi08g02292	Vitvi08g02292
Vitis13g00499	gene-LOC100251302	gene:Vitvi13g04129	Vitvi13g04129
Vitis09g00583	NA	NA	NA
Vitis02g00982	gene-LOC100250498	gene:Vitvi02g00757	Vitvi02g00757
Vitis08g01681	NA	NA	NA
Vitis04g00732	gene-LOC100244090	gene:Vitvi04g00640	Vitvi04g00640
Vitis18g00479	gene-LOC100259041	gene:Vitvi18g00432	Vitvi18g00432
Vitis19g00823	gene-LOC100256655	gene:Vitvi19g00662	Vitvi19g00662
Vitis06g00800	gene-LOC100260376	gene:Vitvi06g00680	Vitvi06g00680
Vitis15g00370	NA	gene:Vitvi15g01325	Vitvi15g01325
Vitis01g00857	gene-LOC104879709	gene:Vitvi01g02064	Vitvi01g02064
Vitis11g00548	gene-LOC109123367	gene:Vitvi11g04107	Vitvi11g04107
Vitis04g01085	gene-LOC100250153	gene:Vitvi04g00943,gene:Vitvi04g04272	Vitvi04g00943,Vitvi04g04272
Vitis14g02056	gene-LOC100254392	gene:Vitvi14g01646	Vitvi14g01646
Vitis10g02061	gene-LOC100254145	NA	NA
Vitis03g00039	gene-LOC104878757	gene:Vitvi03g00042	Vitvi03g00042
Vitis08g00718	gene-LOC100249981	gene:Vitvi08g00845	Vitvi08g00845
Vitis13g01965	gene-LOC109123687	NA	NA
Vitis10g00034	gene-ViviCp019,gene-ViviCp020,gene-ViviCp021	gene:Vitvi15g04286	Vitvi15g04286
Vitis14g02182	gene-LOC104881670	gene:Vitvi14g01763,gene:Vitvi14g03020	Vitvi14g01763,Vitvi14g03020
Vitis04g00855	gene-LOC104879074	gene:Vitvi04g04202	Vitvi04g04202
Vitis18g00787	gene-LOC100854834	gene:Vitvi18g00708	Vitvi18g00708
Vitis11g00437	gene-LOC100244080	gene:Vitvi11g00365	Vitvi11g00365
Vitis01g01102	gene-LOC100244878	gene:Vitvi01g00972	Vitvi01g00972
Vitis18g02724	gene-LOC100261860	NA	NA
Vitis18g01906	gene-LOC100249088,gene-LOC104882666	gene:Vitvi18g01557	Vitvi18g01557
Vitis07g02139	NA	NA	NA
Vitis06g00262	gene-LOC100243210	gene:Vitvi06g00214	Vitvi06g00214
Vitis19g00922	gene-LOC100265285	gene:Vitvi19g00757,gene:Vitvi19g00758	Vitvi19g00757,Vitvi19g00758
Vitis10g01301	gene-LOC100253161	gene:Vitvi10g00905	Vitvi10g00905
Vitis09g00191	gene-LOC100241147	gene:Vitvi09g00156	Vitvi09g00156
Vitis10g00008	NA	NA	NA
Vitis15g01369	gene-LOC100852885,gene-LOC100852927	gene:Vitvi15g01077,gene:Vitvi15g04607	Vitvi15g01077,Vitvi15g04607
Vitis17g00486	gene-LOC100242295,gene-LOC100264587	gene:Vitvi17g00391	Vitvi17g00391
Vitis11g01375	gene-LOC100242794	gene:Vitvi11g01169	Vitvi11g01169
Vitis16g00256	NA	NA	NA
Vitis14g02158	gene-LOC100259303	gene:Vitvi14g01742	Vitvi14g01742
Vitis03g00344	gene-LOC100252032,gene-LOC100257163	gene:Vitvi03g00233	Vitvi03g00233
Vitis10g01741	gene-LOC109122097	NA	NA
Vitis18g01020	gene-LOC100259083	gene:Vitvi18g00908	Vitvi18g00908
Vitis08g01320	gene-LOC100252858	gene:Vitvi08g02249	Vitvi08g02249
Vitis08g01772	gene-LOC100246993	gene:Vitvi08g02346	Vitvi08g02346
Vitis05g02073	gene-LOC100244018,gene-LOC100249191	gene:Vitvi05g01650,gene:Vitvi05g04555	Vitvi05g01650,Vitvi05g04555
Vitis13g00575	gene-LOC100258222	gene:Vitvi13g00540	Vitvi13g00540
Vitis02g01133	gene-LOC104882198	NA	NA
Vitis10g02070	gene-LOC100852922	gene:Vitvi10g01555	Vitvi10g01555
Vitis14g02018	gene-LOC100250839	gene:Vitvi14g04601	Vitvi14g04601
Vitis07g00834	gene-LOC100241271	gene:Vitvi07g00709	Vitvi07g00709
Vitis14g01106	NA	NA	NA
Vitis18g02684	gene-LOC109122058	NA	NA
Vitis08g00059	gene-LOC100248509	gene:Vitvi08g00046	Vitvi08g00046
Vitis16g00436	gene-LOC100251162	gene:Vitvi16g01443	Vitvi16g01443
Vitis19g00459	gene-LOC100260654,gene-LOC104877532	gene:Vitvi19g04159,gene:Vitvi19g04160,gene:Vitvi19g04161	Vitvi19g04159,Vitvi19g04160,Vitvi19g04161
Vitis09g00230	gene-LOC104880217	gene:Vitvi09g00185	Vitvi09g00185
Vitis07g00874	gene-LOC100254930	gene:Vitvi07g00744	Vitvi07g00744
Vitis03g01050	gene-LOC100252683	gene:Vitvi03g00855	Vitvi03g00855
Vitis08g01170	gene-LOC100259726	gene:Vitvi08g01249	Vitvi08g01249
Vitis03g00336	gene-LOC100255613	gene:Vitvi03g00225	Vitvi03g00225
Vitis16g01317	gene-LOC100261736	gene:Vitvi16g04364	Vitvi16g04364
Vitis06g01107	NA	gene:Vitvi06g00959	Vitvi06g00959
Vitis01g00208	gene-LOC100257645	gene:Vitvi01g00174,gene:Vitvi01g04042	Vitvi01g00174,Vitvi01g04042
Vitis14g01481	gene-LOC100253235	gene:Vitvi14g01176	Vitvi14g01176
Vitis05g00184	gene-LOC100261976	gene:Vitvi05g01790	Vitvi05g01790
Vitis17g00520	gene-LOC100259372	gene:Vitvi17g00421	Vitvi17g00421
Vitis17g00621	gene-LOC100263952	gene:Vitvi17g00508	Vitvi17g00508
Vitis10g00983	gene-LOC100255459	NA	NA
Vitis18g02366	gene-LOC100264951	gene:Vitvi18g01924	Vitvi18g01924
Vitis18g02942	gene-LOC100855123	gene:Vitvi18g02375,gene:Vitvi18g04759,gene:Vitvi18g04760,gene:Vitvi18g04761,gene:Vitvi18g04762	Vitvi18g02375,Vitvi18g04759,Vitvi18g04760,Vitvi18g04761,Vitvi18g04762
Vitis04g01584	gene-LOC100854147	gene:Vitvi04g01426	Vitvi04g01426
Vitis19g00940	gene-LOC104877669	gene:Vitvi19g00786	Vitvi19g00786
Vitis10g01736	gene-LOC109121512	NA	NA
Vitis08g01488	gene-LOC100264874	gene:Vitvi08g01524	Vitvi08g01524
Vitis04g00489	gene-LOC100245757	gene:Vitvi04g00422	Vitvi04g00422
Vitis03g01355	gene-LOC100264015,gene-LOC109122378	gene:Vitvi03g04402	Vitvi03g04402
Vitis15g01216	gene-LOC100267384	gene:Vitvi15g04558	Vitvi15g04558
Vitis18g02020	gene-LOC100241896	gene:Vitvi18g01674	Vitvi18g01674
Vitis07g01037	gene-LOC100267131	gene:Vitvi07g00921	Vitvi07g00921
Vitis14g01133	gene-LOC100263542	gene:Vitvi14g00803	Vitvi14g00803
Vitis12g01425	NA	gene:Vitvi12g01751,gene:Vitvi12g01752,gene:Vitvi12g04410	Vitvi12g01751,Vitvi12g01752,Vitvi12g04410
Vitis04g00956	gene-LOC100252999	gene:Vitvi04g00827	Vitvi04g00827
Vitis14g02201	gene-LOC100245816,gene-LOC100247524	gene:Vitvi14g04630	Vitvi14g04630
Vitis14g02270	gene-LOC100266380	gene:Vitvi14g01846	Vitvi14g01846
Vitis09g00099	gene-LOC104880200,gene-LOC104880201	gene:Vitvi09g04022	Vitvi09g04022
Vitis03g01012	gene-LOC100244650,gene-LOC100852573	gene:Vitvi03g00773,gene:Vitvi03g04254	Vitvi03g00773,Vitvi03g04254
Vitis15g01447	gene-LOC100260277	gene:Vitvi15g01674	Vitvi15g01674
Vitis06g01377	gene-LOC100242945,gene-LOC100248071	NA	NA
Vitis13g02015	gene-LOC100241406,gene-LOC100261892,gene-LOC109123730	gene:Vitvi13g02465,gene:Vitvi13g04690,gene:Vitvi13g04691,gene:Vitvi13g04692,gene:Vitvi13g04693	Vitvi13g02465,Vitvi13g04690,Vitvi13g04691,Vitvi13g04692,Vitvi13g04693
Vitis07g00554	gene-LOC100241830	gene:Vitvi07g00475	Vitvi07g00475
Vitis19g01684	NA	gene:Vitvi19g01672	Vitvi19g01672
Vitis18g00070	gene-LOC100259807	gene:Vitvi18g00061	Vitvi18g00061
Vitis13g02175	gene-LOC100244312	gene:Vitvi13g01775	Vitvi13g01775
Vitis19g00809	gene-LOC100251436	gene:Vitvi19g04263,gene:Vitvi19g04264	Vitvi19g04263,Vitvi19g04264
Vitis03g00739	NA	gene:Vitvi03g04193	Vitvi03g04193
Vitis07g01420	gene-LOC100263025	gene:Vitvi07g04318	Vitvi07g04318
Vitis16g00855	gene-LOC100258691	gene:Vitvi16g00692	Vitvi16g00692
Vitis06g01174	gene-LOC100241012,gene-LOC100266702,gene-LOC104879695,gene-LOC104879697	gene:Vitvi06g01023,gene:Vitvi06g01024,gene:Vitvi06g01026,gene:Vitvi06g01027	Vitvi06g01023,Vitvi06g01024,Vitvi06g01026,Vitvi06g01027
Vitis13g00300	gene-LOC100251825	gene:Vitvi13g00245	Vitvi13g00245
Vitis01g01303	NA	NA	NA
Vitis03g00600	gene-LOC100253819	gene:Vitvi03g04163,gene:Vitvi03g04164,gene:Vitvi03g04165	Vitvi03g04163,Vitvi03g04164,Vitvi03g04165
Vitis08g01817	gene-LOC100246882	gene:Vitvi08g02357	Vitvi08g02357
Vitis17g00916	gene-LOC100257083	gene:Vitvi17g00744	Vitvi17g00744
Vitis19g00458	gene-LOC100260654	gene:Vitvi19g04158	Vitvi19g04158
Vitis02g01208	NA	NA	NA
Vitis14g01096	NA	NA	NA
Vitis19g00149	gene-LOC100253845	gene:Vitvi19g00106	Vitvi19g00106
Vitis05g01601	gene-LOC100244532	gene:Vitvi05g01317	Vitvi05g01317
Vitis17g00074	gene-LOC100255954	gene:Vitvi17g00073	Vitvi17g00073
Vitis09g00069	gene-LOC100253210	gene:Vitvi09g00058	Vitvi09g00058
Vitis10g01128	gene-LOC100246938	gene:Vitvi10g00782	Vitvi10g00782
Vitis02g01497	gene-LOC100246073	gene:Vitvi02g01274	Vitvi02g01274
Vitis07g00248	gene-LOC100266560	gene:Vitvi07g00213	Vitvi07g00213
Vitis19g00161	gene-LOC100262376	gene:Vitvi19g00115,gene:Vitvi19g00116	Vitvi19g00115,Vitvi19g00116
Vitis05g01360	gene-LOC100243520,gene-LOC104879369,gene-LOC109122660	gene:Vitvi05g01137,gene:Vitvi05g01138	Vitvi05g01137,Vitvi05g01138
Vitis01g01081	gene-LOC104879808	gene:Vitvi01g00950	Vitvi01g00950
Vitis03g01341	NA	NA	NA
Vitis10g01198	gene-LOC100253248	gene:Vitvi10g00831	Vitvi10g00831
Vitis02g01327	NA	NA	NA
Vitis03g01124	NA	NA	NA
Vitis08g00750	gene-LOC100258607	gene:Vitvi08g00874,gene:Vitvi08g04139	Vitvi08g00874,Vitvi08g04139
Vitis18g01734	gene-LOC104878244	NA	NA
Vitis13g01419	gene-LOC100260916,gene-LOC104877879	NA	NA
Vitis08g01823	gene-LOC100253684	gene:Vitvi08g01776	Vitvi08g01776
Vitis09g01598	gene-LOC100242755,gene-LOC109123215	gene:Vitvi09g01420	Vitvi09g01420
Vitis03g00509	NA	gene:Vitvi03g00379	Vitvi03g00379
Vitis04g01229	gene-LOC100261536	gene:Vitvi04g01109	Vitvi04g01109
Vitis02g00784	gene-LOC100855014	gene:Vitvi02g00595	Vitvi02g00595
Vitis03g01510	gene-LOC100266732	gene:Vitvi03g01198	Vitvi03g01198
Vitis18g00834	gene-LOC100267848	gene:Vitvi18g00754	Vitvi18g00754
Vitis02g01176	gene-LOC100256164	gene:Vitvi02g01557	Vitvi02g01557
Vitis01g01604	gene-LOC100264763	gene:Vitvi01g01496	Vitvi01g01496
Vitis16g01400	gene-LOC100250814,gene-LOC100255958	gene:Vitvi16g01921,gene:Vitvi16g01922	Vitvi16g01921,Vitvi16g01922
Vitis02g00133	gene-LOC100254757	gene:Vitvi02g00123	Vitvi02g00123
Vitis12g00473	gene-LOC100265308	gene:Vitvi12g02345	Vitvi12g02345
Vitis09g01490	gene-LOC109122235	gene:Vitvi00g04341	Vitvi00g04341
Vitis05g02053	gene-LOC100250760	gene:Vitvi05g01630	Vitvi05g01630
Vitis08g01093	gene-LOC100246026	gene:Vitvi08g01172	Vitvi08g01172
Vitis11g01435	gene-LOC100241048	gene:Vitvi11g04336	Vitvi11g04336
Vitis18g00488	gene-LOC100232851	gene:Vitvi18g00440	Vitvi18g00440
Vitis11g01358	gene-LOC100263330	gene:Vitvi11g01165	Vitvi11g01165
Vitis14g02373	gene-LOC104881711	gene:Vitvi14g03077	Vitvi14g03077
Vitis01g01679	gene-LOC100244202	gene:Vitvi01g01562	Vitvi01g01562
Vitis17g00782	gene-LOC100852874,gene-LOC100852956,gene-LOC100852985	gene:Vitvi17g00649,gene:Vitvi17g00650,gene:Vitvi17g00651	Vitvi17g00649,Vitvi17g00650,Vitvi17g00651
Vitis12g00247	NA	gene:Vitvi12g02251	Vitvi12g02251
Vitis07g00852	gene-LOC100246307	gene:Vitvi07g00722	Vitvi07g00722
Vitis01g01988	gene-LOC100246511,gene-LOC109123344	gene:Vitvi01g01824	Vitvi01g01824
Vitis03g01380	gene-LOC100243468	gene:Vitvi03g01084	Vitvi03g01084
Vitis19g01195	NA	gene:Vitvi19g01383	Vitvi19g01383
Vitis10g00657	gene-LOC100855015	gene:Vitvi10g00426	Vitvi10g00426
Vitis07g00341	gene-LOC100257344	gene:Vitvi07g00300	Vitvi07g00300
Vitis03g00392	NA	gene:Vitvi03g01478	Vitvi03g01478
Vitis04g00284	NA	NA	NA
Vitis08g00070	gene-LOC100250235	gene:Vitvi08g00051	Vitvi08g00051
Vitis04g01126	gene-LOC100248532	gene:Vitvi04g00992	Vitvi04g00992
Vitis18g01854	gene-LOC100254529	gene:Vitvi18g01522	Vitvi18g01522
Vitis18g00644	NA	gene:Vitvi18g00562	Vitvi18g00562
Vitis05g00477	gene-HP3	gene:Vitvi05g00382	Vitvi05g00382
Vitis12g01017	NA	NA	NA
Vitis01g00236	gene-LOC100267908	gene:Vitvi01g01903	Vitvi01g01903
Vitis05g01503	NA	gene:Vitvi05g04346	Vitvi05g04346
Vitis13g02153	gene-LOC100852460	gene:Vitvi13g01755,gene:Vitvi14g04479	Vitvi13g01755,Vitvi14g04479
Vitis07g02043	gene-LOC100266458	gene:Vitvi07g01614	Vitvi07g01614
Vitis08g00650	NA	NA	NA
Vitis05g02005	gene-LOC100262980,gene-LOC100268127	gene:Vitvi05g01579	Vitvi05g01579
Vitis09g00678	gene-LOC100242179,gene-LOC100268003	gene:Vitvi09g00588,gene:Vitvi09g00590	Vitvi09g00588,Vitvi09g00590
Vitis10g01542	NA	NA	NA
Vitis06g00855	gene-LOC100255378	gene:Vitvi06g00733	Vitvi06g00733
Vitis17g01208	NA	NA	NA
Vitis02g00633	gene-LOC100259128	gene:Vitvi02g00551	Vitvi02g00551
Vitis14g02221	gene-LOC100257711	gene:Vitvi14g01811	Vitvi14g01811
Vitis01g00731	gene-LOC100261187	gene:Vitvi01g00625	Vitvi01g00625
Vitis18g01601	NA	NA	NA
Vitis07g00955	NA	gene:Vitvi07g00837	Vitvi07g00837
Vitis18g02083	gene-LOC100256631	gene:Vitvi18g01719	Vitvi18g01719
Vitis10g01859	gene-LOC109123272	NA	NA
Vitis18g01056	gene-LOC100259179	gene:Vitvi18g00940	Vitvi18g00940
Vitis06g01444	gene-LOC109122753	gene:Vitvi06g04372	Vitvi06g04372
Vitis10g00683	gene-LOC100246611,gene-LOC109121414	gene:Vitvi10g02346	Vitvi10g02346
Vitis06g00594	gene-LOC100245055	gene:Vitvi06g00495	Vitvi06g00495
Vitis10g00651	gene-LOC100247008	gene:Vitvi10g00417	Vitvi10g00417
Vitis18g01281	gene-LOC100247144	gene:Vitvi18g01139	Vitvi18g01139
Vitis11g00233	gene-LOC100254220,gene-LOC100255927	gene:Vitvi11g00182,gene:Vitvi11g04045	Vitvi11g00182,Vitvi11g04045
Vitis10g00777	gene-LOC100262396	gene:Vitvi10g01773	Vitvi10g01773
Vitis08g01407	NA	gene:Vitvi08g01457,gene:Vitvi08g01458	Vitvi08g01457,Vitvi08g01458
Vitis14g00373	gene-LOC100240751,gene-LOC104881403	gene:Vitvi14g00242	Vitvi14g00242
Vitis16g01598	gene-LOC100854552	NA	NA
Vitis02g01462	gene-LOC100245856,gene-LOC104877629	gene:Vitvi02g01230,gene:Vitvi02g01662	Vitvi02g01230,Vitvi02g01662
Vitis14g01823	gene-LOC100263524	gene:Vitvi14g01482	Vitvi14g01482
Vitis16g00058	gene-LOC100258006,gene-LOC100263141	gene:Vitvi16g00045,gene:Vitvi16g01497	Vitvi16g00045,Vitvi16g01497
Vitis06g00867	gene-LOC100251905	gene:Vitvi06g00744	Vitvi06g00744
Vitis04g01114	gene-LOC100232926	gene:Vitvi04g00980	Vitvi04g00980
Vitis08g00474	NA	NA	NA
Vitis07g01979	gene-LOC100247560,gene-LOC104878511	gene:Vitvi00g04360,gene:Vitvi00g04681	Vitvi00g04360,Vitvi00g04681
Vitis11g00719	gene-LOC100246520	gene:Vitvi11g00601	Vitvi11g00601
Vitis10g01481	gene-LOC100266299	gene:Vitvi10g01089	Vitvi10g01089
Vitis15g00771	gene-LOC100241021	gene:Vitvi15g00606	Vitvi15g00606
Vitis09g01308	gene-LOC100251944,gene-LOC100852534,gene-LOC100852567,gene-LOC104877362,gene-LOC104880395,gene-LOC109121450	gene:Vitvi09g04474,gene:Vitvi09g04475,gene:Vitvi09g04476	Vitvi09g04474,Vitvi09g04475,Vitvi09g04476
Vitis13g01839	NA	NA	NA
Vitis11g01161	NA	NA	NA
Vitis05g00061	gene-LOC100255113,gene-LOC104879214	gene:Vitvi05g01747	Vitvi05g01747
Vitis06g01336	gene-LOC100242757	gene:Vitvi06g01152	Vitvi06g01152
Vitis06g01043	NA	NA	NA
Vitis14g00116	gene-LOC100251129	gene:Vitvi14g00076	Vitvi14g00076
Vitis13g00746	gene-LOC100253103	gene:Vitvi13g00703	Vitvi13g00703
Vitis07g01428	NA	NA	NA
Vitis14g01222	gene-LOC100265647	gene:Vitvi14g00891	Vitvi14g00891
Vitis07g00767	NA	NA	NA
Vitis16g00351	gene-LOC100263147	gene:Vitvi16g04111	Vitvi16g04111
Vitis06g00024	gene-LOC100245011	gene:Vitvi06g00017	Vitvi06g00017
Vitis17g00648	gene-LOC100253552	gene:Vitvi17g00533,gene:Vitvi17g00534	Vitvi17g00533,Vitvi17g00534
Vitis11g01061	gene-LOC100265699	gene:Vitvi11g00931	Vitvi11g00931
Vitis01g00217	gene-LOC100254261	gene:Vitvi01g00182	Vitvi01g00182
Vitis13g00851	gene-LOC100245341,gene-LOC100253970,gene-LOC104878624	gene:Vitvi13g00779	Vitvi13g00779
Vitis01g01586	NA	NA	NA
Vitis15g00269	NA	NA	NA
Vitis14g02465	gene-LOC100247571	gene:Vitvi14g02012	Vitvi14g02012
Vitis15g00349	gene-LOC100244930,gene-LOC109124082	gene:Vitvi15g00260	Vitvi15g00260
Vitis09g00036	gene-LOC100263432	gene:Vitvi09g00020	Vitvi09g00020
Vitis18g02442	gene-LOC100247708	gene:Vitvi18g01967	Vitvi18g01967
Vitis10g00347	gene-LOC100250126,gene-LOC100256938	gene:Vitvi10g02282,gene:Vitvi10g02283	Vitvi10g02282,Vitvi10g02283
Vitis16g01358	gene-LOC100245682	gene:Vitvi16g01065	Vitvi16g01065
Vitis01g01351	NA	gene:Vitvi01g01253	Vitvi01g01253
Vitis18g02477	NA	NA	NA
Vitis11g00969	gene-LOC100265595	gene:Vitvi11g00826	Vitvi11g00826
Vitis07g02059	gene-LOC100254308	gene:Vitvi07g01631	Vitvi07g01631
Vitis18g01977	NA	gene:Vitvi18g01641	Vitvi18g01641
Vitis13g01589	gene-LOC100262610,gene-LOC100267771	gene:Vitvi13g01369,gene:Vitvi13g04463	Vitvi13g01369,Vitvi13g04463
Vitis14g01272	NA	NA	NA
Vitis04g01886	gene-LOC100247276	gene:Vitvi04g01643,gene:Vitvi04g04497	Vitvi04g01643,Vitvi04g04497
Vitis05g00963	NA	gene:Vitvi05g04216	Vitvi05g04216
Vitis18g00733	gene-LOC100245525	gene:Vitvi18g00653	Vitvi18g00653
Vitis05g00132	gene-LOC100232986	gene:Vitvi05g00107	Vitvi05g00107
Vitis05g01736	gene-LOC104879429	gene:Vitvi05g01404	Vitvi05g01404
Vitis15g00099	gene-LOC100252352	gene:Vitvi15g00080	Vitvi15g00080
Vitis16g00873	gene-LOC100241573	gene:Vitvi16g00703	Vitvi16g00703
Vitis15g01177	gene-LOC100252950,gene-LOC104878614,gene-LOC109123152	gene:Vitvi15g01567,gene:Vitvi15g01758,gene:Vitvi15g04540,gene:Vitvi15g04541	Vitvi15g01567,Vitvi15g01758,Vitvi15g04540,Vitvi15g04541
Vitis01g01732	gene-LOC100855131	gene:Vitvi01g02247	Vitvi01g02247
Vitis03g00657	gene-LOC100260539	gene:Vitvi03g00495	Vitvi03g00495
Vitis18g02335	gene-LOC100251142	gene:Vitvi18g04508	Vitvi18g04508
Vitis08g01629	gene-LOC100247021,gene-LOC100252149	gene:Vitvi08g01638	Vitvi08g01638
Vitis11g00809	gene-LOC100249846	gene:Vitvi11g00673	Vitvi11g00673
Vitis17g01123	NA	NA	NA
Vitis06g01034	gene-LOC100852918	gene:Vitvi19g04000	Vitvi19g04000
Vitis03g01455	NA	NA	NA
Vitis02g00970	gene-LOC100267862	gene:Vitvi02g01515	Vitvi02g01515
Vitis07g01611	gene-LOC100245092	gene:Vitvi07g01266	Vitvi07g01266
Vitis01g01848	gene-LOC100253975	gene:Vitvi01g02283	Vitvi01g02283
Vitis13g01851	gene-LOC100250009	NA	NA
Vitis04g00503	gene-LOC100267884	gene:Vitvi04g00433	Vitvi04g00433
Vitis13g00276	gene-CHI	gene:Vitvi13g00225	Vitvi13g00225
Vitis13g02036	NA	gene:Vitvi00g04589,gene:Vitvi00g04590,gene:Vitvi00g04591,gene:Vitvi00g04592,gene:Vitvi00g04593	Vitvi00g04589,Vitvi00g04590,Vitvi00g04591,Vitvi00g04592,Vitvi00g04593
Vitis14g02273	gene-LOC100256091	gene:Vitvi14g04651	Vitvi14g04651
Vitis05g00673	gene-LOC100247793	gene:Vitvi05g00568	Vitvi05g00568
Vitis02g00730	NA	gene:Vitvi13g04635	Vitvi13g04635
Vitis06g00133	gene-LOC100260291	gene:Vitvi06g00111	Vitvi06g00111
Vitis14g00170	gene-LOC100247806	gene:Vitvi14g00119	Vitvi14g00119
Vitis18g00480	gene-LOC100264214	gene:Vitvi18g02584	Vitvi18g02584
Vitis19g01398	gene-LOC100252450	gene:Vitvi19g01471,gene:Vitvi19g04480	Vitvi19g01471,Vitvi19g04480
Vitis18g01293	gene-LOC100243826	gene:Vitvi18g01150	Vitvi18g01150
Vitis18g02578	gene-LOC100241448,gene-LOC100246567,gene-LOC100256836,gene-LOC104882743,gene-LOC109121440,gene-LOC109121656	gene:Vitvi18g03147,gene:Vitvi18g04596,gene:Vitvi18g04597	Vitvi18g03147,Vitvi18g04596,Vitvi18g04597
Vitis14g00741	gene-LOC100248504	gene:Vitvi14g02667	Vitvi14g02667
Vitis14g00290	NA	NA	NA
Vitis07g00988	gene-LOC100263724	gene:Vitvi07g00879	Vitvi07g00879
Vitis17g00602	gene-LOC100263840	gene:Vitvi17g00493	Vitvi17g00493
Vitis09g01130	gene-LOC104880357	gene:Vitvi09g04389	Vitvi09g04389
Vitis06g00977	NA	NA	NA
Vitis17g01463	gene-LOC100254727	gene:Vitvi17g01209	Vitvi17g01209
Vitis12g01436	NA	NA	NA
Vitis07g00273	gene-LOC104879768	gene:Vitvi07g00236	Vitvi07g00236
Vitis16g00012	gene-LOC100244234	gene:Vitvi16g00003	Vitvi16g00003
Vitis09g01433	gene-LOC100243398	gene:Vitvi09g01303	Vitvi09g01303
Vitis13g01654	NA	NA	NA
Vitis12g01623	gene-LOC100241796	gene:Vitvi12g04505	Vitvi12g04505
Vitis09g01103	gene-LOC100246478	gene:Vitvi09g00994	Vitvi09g00994
Vitis01g01363	gene-LOC100249548	gene:Vitvi01g01267	Vitvi01g01267
Vitis18g02774	NA	gene:Vitvi18g04679	Vitvi18g04679
Vitis04g00768	gene-LOC100263835	gene:Vitvi04g00670	Vitvi04g00670
Vitis15g00314	NA	NA	NA
Vitis09g00472	gene-LOC100267000,gene-LOC109123197	gene:Vitvi09g00399	Vitvi09g00399
Vitis16g00827	NA	NA	NA
Vitis07g00547	gene-LOC100252171,gene-LOC100257220	gene:Vitvi07g00468,gene:Vitvi07g00469	Vitvi07g00468,Vitvi07g00469
Vitis06g00314	gene-LOC100255350,gene-LOC100263849	gene:Vitvi06g04084,gene:Vitvi06g04085	Vitvi06g04084,Vitvi06g04085
Vitis01g00363	gene-LOC100245576	gene:Vitvi01g00317	Vitvi01g00317
Vitis06g01601	gene-LOC100854755	gene:Vitvi06g01391	Vitvi06g01391
Vitis18g02675	NA	NA	NA
Vitis06g00744	gene-LOC100241635	gene:Vitvi06g00626,gene:Vitvi06g04213	Vitvi06g00626,Vitvi06g04213
Vitis08g01887	gene-LOC100232865	gene:Vitvi08g01844	Vitvi08g01844
Vitis10g00535	NA	NA	NA
Vitis05g01630	gene-LOC100241166,gene-LOC100258300	gene:Vitvi05g01336,gene:Vitvi05g01337,gene:Vitvi05g04369	Vitvi05g01336,Vitvi05g01337,Vitvi05g04369
Vitis19g00236	gene-LOC100258893	gene:Vitvi19g01855	Vitvi19g01855
Vitis08g01110	gene-LOC100258019	gene:Vitvi08g02190	Vitvi08g02190
Vitis03g00306	gene-LOC109122298	gene:Vitvi03g01436	Vitvi03g01436
Vitis17g00728	gene-LOC100260374	gene:Vitvi17g00597	Vitvi17g00597
Vitis16g00804	gene-ViviM_p033,gene-ViviM_p034	gene:Vitvi16g04270	Vitvi16g04270
Vitis08g01272	gene-LOC100259616	gene:Vitvi08g01338	Vitvi08g01338
Vitis17g00981	gene-LOC100250198	gene:Vitvi17g00813	Vitvi17g00813
Vitis15g00274	NA	gene:Vitvi15g01768	Vitvi15g01768
Vitis19g01167	NA	NA	NA
Vitis04g01599	gene-LOC100267758	gene:Vitvi04g01444	Vitvi04g01444
Vitis18g02561	gene-LOC100246475	gene:Vitvi18g02098	Vitvi18g02098
Vitis12g00467	gene-LOC100253285	gene:Vitvi12g02340	Vitvi12g02340
Vitis07g01433	gene-LOC100249783	gene:Vitvi07g01130	Vitvi07g01130
Vitis13g01711	gene-LOC100263483,gene-LOC104877905	NA	NA
Vitis12g01391	NA	NA	NA
Vitis13g00514	gene-LOC100249611	gene:Vitvi13g00489,gene:Vitvi13g00490	Vitvi13g00489,Vitvi13g00490
Vitis16g01786	gene-LOC100853133,gene-LOC104877361	gene:Vitvi16g01346,gene:Vitvi16g01347	Vitvi16g01346,Vitvi16g01347
Vitis10g00218	gene-LOC100855081	gene:Vitvi10g04028,gene:Vitvi10g04029,gene:Vitvi10g04056	Vitvi10g04028,Vitvi10g04029,Vitvi10g04056
Vitis14g01270	NA	NA	NA
Vitis01g01542	gene-LOC100241074	gene:Vitvi01g01449,gene:Vitvi01g04356,gene:Vitvi01g04357	Vitvi01g01449,Vitvi01g04356,Vitvi01g04357
Vitis13g00972	gene-LOC100252823	gene:Vitvi13g00923	Vitvi13g00923
Vitis08g00300	gene-LOC100259891	gene:Vitvi08g00214	Vitvi08g00214
Vitis01g00861	gene-LOC100852765	gene:Vitvi01g00729	Vitvi01g00729
Vitis04g00335	gene-LOC100266212,gene-LOC104878995	gene:Vitvi04g01838	Vitvi04g01838
Vitis08g01712	gene-LOC104880127	gene:Vitvi08g01685	Vitvi08g01685
Vitis04g01116	NA	NA	NA
Vitis13g00635	gene-LOC100261504,gene-LOC104881115	gene:Vitvi13g00603,gene:Vitvi13g00604	Vitvi13g00603,Vitvi13g00604
Vitis08g01029	gene-LOC100255011	gene:Vitvi08g01102	Vitvi08g01102
Vitis09g01388	NA	NA	NA
Vitis07g00012	gene-LOC100256215	gene:Vitvi07g00016,gene:Vitvi07g04003	Vitvi07g00016,Vitvi07g04003
Vitis03g01178	gene-LOC100244016	gene:Vitvi03g00900	Vitvi03g00900
Vitis19g01259	NA	NA	NA
Vitis10g01872	NA	NA	NA
Vitis11g01397	gene-LOC100266749	gene:Vitvi11g01185	Vitvi11g01185
Vitis13g00715	gene-LOC100256418	gene:Vitvi13g00677	Vitvi13g00677
Vitis02g01439	gene-LOC100249391	gene:Vitvi02g04382	Vitvi02g04382
Vitis18g01811	NA	gene:Vitvi18g01587	Vitvi18g01587
Vitis14g02308	gene-LOC104881684	gene:Vitvi14g01885	Vitvi14g01885
Vitis06g00911	gene-LOC100248417	gene:Vitvi06g00783	Vitvi06g00783
Vitis07g02490	gene-LOC100256176	gene:Vitvi07g02028	Vitvi07g02028
Vitis01g00549	gene-LOC100245790	gene:Vitvi01g00466	Vitvi01g00466
Vitis01g01870	gene-LOC100250599	gene:Vitvi01g01714	Vitvi01g01714
Vitis14g01396	gene-LOC100266816	gene:Vitvi14g01055	Vitvi14g01055
Vitis14g01277	NA	NA	NA
Vitis06g01320	gene-LOC104879682,gene-LOC104879683,gene-LOC104879684,gene-LOC104879685	gene:Vitvi00g04302,gene:Vitvi06g01862,gene:Vitvi06g01863,gene:Vitvi06g01864,gene:Vitvi06g01865	Vitvi00g04302,Vitvi06g01862,Vitvi06g01863,Vitvi06g01864,Vitvi06g01865
Vitis14g02026	gene-LOC109123830	gene:Vitvi14g01615	Vitvi14g01615
Vitis01g00228	NA	gene:Vitvi01g01898	Vitvi01g01898
Vitis01g00211	gene-LOC100247403	gene:Vitvi01g00178	Vitvi01g00178
Vitis13g00071	gene-LOC100245030	gene:Vitvi13g00055	Vitvi13g00055
Vitis18g00261	gene-LOC100245502	gene:Vitvi18g00240	Vitvi18g00240
Vitis14g00318	NA	gene:Vitvi00g04723	Vitvi00g04723
Vitis18g01686	NA	NA	NA
Vitis02g01416	gene-LOC104882796	NA	NA
Vitis07g00951	gene-LOC100247719	gene:Vitvi07g00830	Vitvi07g00830
Vitis14g02163	gene-LOC100245580	gene:Vitvi14g01748	Vitvi14g01748
Vitis07g01092	NA	NA	NA
Vitis13g00163	gene-LOC100243287	gene:Vitvi13g00135	Vitvi13g00135
Vitis07g00347	gene-LOC100260666	gene:Vitvi07g00303	Vitvi07g00303
Vitis18g00221	gene-LOC100241993	gene:Vitvi18g00209	Vitvi18g00209
Vitis05g01737	NA	NA	NA
Vitis18g00188	gene-LOC100267702	gene:Vitvi18g00181	Vitvi18g00181
Vitis10g00795	gene-LOC100241795	gene:Vitvi10g00522	Vitvi10g00522
Vitis18g01210	gene-LOC100250484,gene-LOC100260959	gene:Vitvi18g01078,gene:Vitvi18g01079	Vitvi18g01078,Vitvi18g01079
Vitis05g00227	NA	gene:Vitvi05g01811	Vitvi05g01811
Vitis07g01284	gene-LOC100245777	gene:Vitvi07g04377,gene:Vitvi07g04388	Vitvi07g04377,Vitvi07g04388
Vitis18g03006	gene-LOC100244771	gene:Vitvi18g02415	Vitvi18g02415
Vitis13g02102	gene-LOC100260149	gene:Vitvi13g01713	Vitvi13g01713
Vitis07g01791	gene-LOC100242338	gene:Vitvi07g01502	Vitvi07g01502
Vitis14g01120	gene-LOC100263535	gene:Vitvi14g02784	Vitvi14g02784
Vitis02g00669	gene-LOC100854906	gene:Vitvi02g01729	Vitvi02g01729
Vitis06g00187	gene-LOC100241684	gene:Vitvi06g00149	Vitvi06g00149
Vitis07g02284	gene-LOC100257737	gene:Vitvi07g01836	Vitvi07g01836
Vitis19g00110	gene-LOC100262251	gene:Vitvi19g00073	Vitvi19g00073
Vitis12g00590	gene-LOC100251635	gene:Vitvi12g00452	Vitvi12g00452
Vitis05g01450	gene-LOC100264169	gene:Vitvi05g01201	Vitvi05g01201
Vitis17g00205	gene-LOC100262931	gene:Vitvi17g00177,gene:Vitvi17g04035	Vitvi17g00177,Vitvi17g04035
Vitis16g00120	gene-LOC100244219	gene:Vitvi16g01514	Vitvi16g01514
Vitis02g00303	gene-LOC100242834	gene:Vitvi02g00280	Vitvi02g00280
Vitis14g02476	gene-LOC100257748	gene:Vitvi14g02023	Vitvi14g02023
Vitis12g01723	gene-LOC100267753	gene:Vitvi12g04573	Vitvi12g04573
Vitis16g00977	gene-LOC100261162	gene:Vitvi16g00792	Vitvi16g00792
Vitis03g00037	gene-LOC100243531	gene:Vitvi03g00041,gene:Vitvi03g04019	Vitvi03g00041,Vitvi03g04019
Vitis03g01377	gene-LOC104878912	gene:Vitvi03g01081	Vitvi03g01081
Vitis10g01417	NA	NA	NA
Vitis10g00214	gene-LOC100854908	gene:Vitvi10g02384	Vitvi10g02384
Vitis08g01750	gene-LOC100253723	gene:Vitvi08g01720	Vitvi08g01720
Vitis01g01928	gene-LOC100260954	gene:Vitvi01g01768,gene:Vitvi01g04476	Vitvi01g01768,Vitvi01g04476
Vitis18g00267	gene-LOC100253973	gene:Vitvi18g00243	Vitvi18g00243
Vitis10g01818	NA	NA	NA
Vitis12g01025	NA	NA	NA
Vitis01g00690	gene-LOC104879533	gene:Vitvi01g02021	Vitvi01g02021
Vitis14g01899	gene-LOC100241260	gene:Vitvi14g04570	Vitvi14g04570
Vitis14g00911	gene-LOC100243269	gene:Vitvi14g00614	Vitvi14g00614
Vitis18g00237	gene-LOC100250482	gene:Vitvi18g00222	Vitvi18g00222
Vitis04g01140	gene-LOC100255209	gene:Vitvi04g01011	Vitvi04g01011
Vitis08g01371	gene-LOC100249478	gene:Vitvi08g01426	Vitvi08g01426
Vitis08g01976	gene-LOC100248718	gene:Vitvi08g01919	Vitvi08g01919
Vitis04g01935	gene-LOC100248918	gene:Vitvi04g01689	Vitvi04g01689
Vitis11g00165	gene-LOC104880626	gene:Vitvi11g01357,gene:Vitvi11g04033	Vitvi11g01357,Vitvi11g04033
Vitis10g00710	NA	gene:Vitvi10g04311	Vitvi10g04311
Vitis07g01823	gene-LOC100263950	gene:Vitvi07g01469	Vitvi07g01469
Vitis02g00448	gene-LOC100249676	gene:Vitvi02g00396	Vitvi02g00396
Vitis03g00887	gene-LOC109122384	gene:Vitvi03g01617,gene:Vitvi03g01618	Vitvi03g01617,Vitvi03g01618
Vitis02g00178	gene-LOC100241114,gene-LOC100251370,gene-LOC100256514,gene-LOC104881920	gene:Vitvi02g01344,gene:Vitvi02g01347,gene:Vitvi02g01348,gene:Vitvi02g01353,gene:Vitvi02g04030,gene:Vitvi02g04031	Vitvi02g01344,Vitvi02g01347,Vitvi02g01348,Vitvi02g01353,Vitvi02g04030,Vitvi02g04031
Vitis02g00060	gene-LOC100257079	gene:Vitvi02g00052	Vitvi02g00052
Vitis13g01272	gene-LOC109123670	NA	NA
Vitis14g00339	gene-LOC100266555	gene:Vitvi14g00230	Vitvi14g00230
Vitis07g00748	gene-LOC100265208	gene:Vitvi07g02276	Vitvi07g02276
Vitis11g01329	gene-LOC100855243	gene:Vitvi11g01142	Vitvi11g01142
Vitis16g01491	gene-LOC100252455,gene-LOC100254162	gene:Vitvi16g01166,gene:Vitvi16g01959,gene:Vitvi16g04399	Vitvi16g01166,Vitvi16g01959,Vitvi16g04399
Vitis19g00639	gene-LOC109121846	gene:Vitvi19g00471	Vitvi19g00471
Vitis12g01810	NA	gene:Vitvi12g04601	Vitvi12g04601
Vitis19g01176	NA	gene:Vitvi00g04310,gene:Vitvi19g04388	Vitvi00g04310,Vitvi19g04388
Vitis12g01922	NA	NA	NA
Vitis04g00656	gene-LOC100249152	gene:Vitvi04g00555	Vitvi04g00555
Vitis16g00041	gene-LOC100240775,gene-LOC100256191,gene-LOC109124223	gene:Vitvi16g00030,gene:Vitvi16g00031	Vitvi16g00030,Vitvi16g00031
Vitis07g00285	gene-LOC100259713	gene:Vitvi07g00252	Vitvi07g00252
Vitis01g00468	NA	NA	NA
Vitis08g01120	gene-LOC100233051	gene:Vitvi08g01196	Vitvi08g01196
Vitis03g00060	gene-LOC100233069	gene:Vitvi03g00058,gene:Vitvi03g04023	Vitvi03g00058,Vitvi03g04023
Vitis15g00394	gene-LOC104881757	NA	NA
Vitis17g00416	gene-LOC100250869	gene:Vitvi17g00333	Vitvi17g00333
Vitis13g02188	gene-LOC104881306	NA	NA
Vitis13g01056	NA	gene:Vitvi13g04310	Vitvi13g04310
Vitis07g00576	gene-LOC100253767	gene:Vitvi07g00495,gene:Vitvi07g04117	Vitvi07g00495,Vitvi07g04117
Vitis14g01159	NA	NA	NA
Vitis08g00324	gene-LOC100254709	gene:Vitvi08g02036	Vitvi08g02036
Vitis08g01905	gene-LOC100257213	gene:Vitvi08g01857	Vitvi08g01857
Vitis14g01977	gene-LOC100259523	gene:Vitvi14g01574	Vitvi14g01574
Vitis04g00110	gene-LOC100268063	gene:Vitvi04g01788	Vitvi04g01788
Vitis02g01091	NA	NA	NA
Vitis12g00160	gene-LOC100245383	gene:Vitvi12g02216	Vitvi12g02216
Vitis15g00466	gene-LOC100246500	gene:Vitvi15g00352	Vitvi15g00352
Vitis13g01857	NA	NA	NA
Vitis04g01877	gene-LOC100260762	gene:Vitvi04g04494	Vitvi04g04494
Vitis04g01517	gene-LOC100232959	gene:Vitvi04g01368	Vitvi04g01368
Vitis13g01324	gene-LOC104877346	gene:Vitvi13g02226	Vitvi13g02226
Vitis06g00113	gene-LOC100260405	gene:Vitvi06g01596	Vitvi06g01596
Vitis14g00124	gene-LOC100247691,gene-LOC104881392	gene:Vitvi14g00082,gene:Vitvi14g02469	Vitvi14g00082,Vitvi14g02469
Vitis16g01584	NA	NA	NA
Vitis05g01262	NA	NA	NA
Vitis02g00925	gene-LOC100243747	gene:Vitvi02g00706	Vitvi02g00706
Vitis01g01087	gene-LOC100246639	gene:Vitvi01g00956,gene:Vitvi01g04234	Vitvi01g00956,Vitvi01g04234
Vitis02g00942	gene-LOC100259119	gene:Vitvi02g00718	Vitvi02g00718
Vitis14g02459	gene-LOC104881701	gene:Vitvi14g02007	Vitvi14g02007
Vitis14g02133	gene-LOC100259455,gene-LOC100852430,gene-LOC100852461,gene-LOC100852579,gene-LOC109123867,gene-LOC109123912	gene:Vitvi14g01714,gene:Vitvi14g03011,gene:Vitvi14g03012,gene:Vitvi14g03013,gene:Vitvi14g03015,gene:Vitvi14g04620,gene:Vitvi14g04621,gene:Vitvi14g04622,gene:Vitvi14g04623	Vitvi14g01714,Vitvi14g03011,Vitvi14g03012,Vitvi14g03013,Vitvi14g03015,Vitvi14g04620,Vitvi14g04621,Vitvi14g04622,Vitvi14g04623
Vitis12g00875	gene-LOC100247644	gene:Vitvi12g00667	Vitvi12g00667
Vitis03g00828	gene-LOC100249727,gene-LOC109122311	gene:Vitvi03g00638	Vitvi03g00638
Vitis10g01251	gene-LOC100266950	gene:Vitvi10g01892	Vitvi10g01892
Vitis18g02000	NA	NA	NA
Vitis15g01479	gene-LOC104881943	gene:Vitvi15g01695	Vitvi15g01695
Vitis07g01526	NA	gene:Vitvi07g04450	Vitvi07g04450
Vitis19g00292	gene-LOC100252052	gene:Vitvi19g04087	Vitvi19g04087
Vitis17g00969	gene-LOC100260484	gene:Vitvi17g00801,gene:Vitvi17g04231	Vitvi17g00801,Vitvi17g04231
Vitis14g02017	gene-LOC100250839	gene:Vitvi14g04601	Vitvi14g04601
Vitis10g00850	gene-LOC100259939	gene:Vitvi10g00551	Vitvi10g00551
Vitis06g00008	NA	NA	NA
Vitis08g01841	gene-LOC100246957	gene:Vitvi08g01792	Vitvi08g01792
Vitis01g01927	gene-LOC100243837	gene:Vitvi01g01765	Vitvi01g01765
Vitis04g01712	NA	NA	NA
Vitis03g00847	gene-LOC100244661	gene:Vitvi03g00660	Vitvi03g00660
Vitis08g01069	gene-LOC104880081	NA	NA
Vitis14g00260	gene-LOC100242505,gene-LOC100257897	gene:Vitvi14g04053	Vitvi14g04053
Vitis13g01729	gene-LOC100854452	gene:Vitvi13g04513	Vitvi13g04513
Vitis09g01492	NA	gene:Vitvi09g04532	Vitvi09g04532
Vitis08g01982	gene-LOC100265754	gene:Vitvi08g01922	Vitvi08g01922
Vitis12g00248	gene-LOC100248875	gene:Vitvi12g00187	Vitvi12g00187
Vitis04g01211	NA	NA	NA
Vitis07g00674	gene-LOC100261796	gene:Vitvi07g00574	Vitvi07g00574
Vitis03g00607	gene-LOC100250293	gene:Vitvi03g00449	Vitvi03g00449
Vitis11g01048	gene-LOC100263801	gene:Vitvi11g00920	Vitvi11g00920
Vitis12g01598	gene-LOC104881002,gene-LOC109123530	gene:Vitvi12g04490	Vitvi12g04490
Vitis17g00323	gene-LOC100262884	gene:Vitvi17g04069	Vitvi17g04069
Vitis06g01328	gene-LOC100244477	gene:Vitvi06g01146	Vitvi06g01146
Vitis19g00828	gene-LOC104877621	gene:Vitvi19g02062	Vitvi19g02062
Vitis14g00684	NA	NA	NA
Vitis01g00370	gene-LOC100264527	gene:Vitvi01g00326	Vitvi01g00326
Vitis18g02584	gene-LOC100241448	gene:Vitvi18g04599,gene:Vitvi18g04600,gene:Vitvi18g04601	Vitvi18g04599,Vitvi18g04600,Vitvi18g04601
Vitis05g01508	gene-LOC100242720	gene:Vitvi05g04341	Vitvi05g04341
Vitis13g01418	gene-LOC100260916,gene-LOC104877879	gene:Vitvi13g01259	Vitvi13g01259
Vitis11g00632	NA	gene:Vitvi11g00524	Vitvi11g00524
Vitis16g01217	gene-LOC100855299	NA	NA
Vitis18g01390	gene-LOC100254084,gene-LOC100259201	gene:Vitvi18g01248,gene:Vitvi18g01249,gene:Vitvi18g02837	Vitvi18g01248,Vitvi18g01249,Vitvi18g02837
Vitis17g00197	gene-LOC100254209	gene:Vitvi17g00172	Vitvi17g00172
Vitis18g02125	gene-LOC100268040	gene:Vitvi18g04451	Vitvi18g04451
Vitis04g00392	gene-LOC100257669	gene:Vitvi04g00339	Vitvi04g00339
Vitis17g01086	gene-LOC100852504	gene:Vitvi17g00903	Vitvi17g00903
Vitis13g00462	gene-LOC100242736	gene:Vitvi13g00368	Vitvi13g00368
Vitis11g00613	gene-LOC100257854	gene:Vitvi11g00518	Vitvi11g00518
Vitis02g01161	gene-LOC104882542	NA	NA
Vitis07g00886	gene-LOC100264869	gene:Vitvi07g00762	Vitvi07g00762
Vitis14g02269	NA	gene:Vitvi14g04649	Vitvi14g04649
Vitis07g01702	gene-LOC100258773	gene:Vitvi07g01365	Vitvi07g01365
Vitis09g01271	gene-LOC100251858,gene-LOC104880370	NA	NA
Vitis05g00625	gene-LOC100233116,gene-LOC100240811,gene-LOC109122588	gene:Vitvi05g00524,gene:Vitvi05g01892,gene:Vitvi05g01893,gene:Vitvi05g04123	Vitvi05g00524,Vitvi05g01892,Vitvi05g01893,Vitvi05g04123
Vitis17g01203	NA	gene:Vitvi17g01018	Vitvi17g01018
Vitis19g01601	NA	gene:Vitvi19g01616	Vitvi19g01616
Vitis12g00512	gene-LOC100260211	gene:Vitvi12g00382	Vitvi12g00382
Vitis09g01591	gene-LOC100256410	gene:Vitvi09g01412	Vitvi09g01412
Vitis03g00780	gene-LOC100250734	gene:Vitvi03g00591	Vitvi03g00591
Vitis09g00042	NA	gene:Vitvi09g04011	Vitvi09g04011
Vitis17g00498	gene-LOC100259516,gene-LOC100854578	gene:Vitvi17g00400	Vitvi17g00400
Vitis11g00580	gene-LOC100268054	gene:Vitvi11g00486	Vitvi11g00486
Vitis10g00137	NA	gene:Vitvi10g04020	Vitvi10g04020
Vitis07g01107	gene-LOC100262163	gene:Vitvi07g01033	Vitvi07g01033
Vitis18g02359	NA	gene:Vitvi18g04517	Vitvi18g04517
Vitis04g01161	gene-LOC104879109	gene:Vitvi04g02040	Vitvi04g02040
Vitis07g02129	gene-LOC100261257	gene:Vitvi07g01690	Vitvi07g01690
Vitis11g01474	gene-LOC100261534	gene:Vitvi11g01664	Vitvi11g01664
Vitis13g00399	gene-LOC100264982	gene:Vitvi13g04102	Vitvi13g04102
Vitis04g01260	gene-LOC100261651	gene:Vitvi04g01130	Vitvi04g01130
Vitis16g01023	gene-LOC100256706	gene:Vitvi16g00841	Vitvi16g00841
Vitis11g00406	gene-LOC100266339	gene:Vitvi11g00337	Vitvi11g00337
Vitis15g01469	gene-LOC100246583	gene:Vitvi15g01161	Vitvi15g01161
Vitis08g00544	gene-LOC100247202	gene:Vitvi08g00675	Vitvi08g00675
Vitis14g02324	gene-LOC100262962,gene-LOC104881690	gene:Vitvi14g01897,gene:Vitvi14g04662	Vitvi14g01897,Vitvi14g04662
Vitis07g01764	gene-LOC100268135	gene:Vitvi07g01393,gene:Vitvi07g04574	Vitvi07g01393,Vitvi07g04574
Vitis07g01484	gene-LOC100853797,gene-LOC104877836,gene-LOC109121887	gene:Vitvi07g04423	Vitvi07g04423
Vitis10g00228	NA	gene:Vitvi10g04050	Vitvi10g04050
Vitis14g01827	gene-LOC100241257	gene:Vitvi14g04554	Vitvi14g04554
Vitis19g01702	gene-LOC100266739	gene:Vitvi19g04619	Vitvi19g04619
Vitis07g01593	gene-LOC100241205,gene-LOC100263480,gene-LOC109122045	gene:Vitvi07g01249,gene:Vitvi07g01250	Vitvi07g01249,Vitvi07g01250
Vitis02g00461	gene-LOC100266765	gene:Vitvi02g00412	Vitvi02g00412
Vitis04g00887	gene-LOC100244450	gene:Vitvi04g00769,gene:Vitvi04g01989,gene:Vitvi04g04206,gene:Vitvi04g04207,gene:Vitvi04g04208	Vitvi04g00769,Vitvi04g01989,Vitvi04g04206,Vitvi04g04207,Vitvi04g04208
Vitis11g01517	gene-LOC100254679	gene:Vitvi11g01686	Vitvi11g01686
Vitis11g00877	gene-LOC100246835	gene:Vitvi11g00742	Vitvi11g00742
Vitis19g00362	NA	gene:Vitvi19g04110	Vitvi19g04110
Vitis08g01464	gene-LOC100261339	gene:Vitvi08g04320	Vitvi08g04320
Vitis11g00365	gene-LOC100259318	gene:Vitvi11g00300	Vitvi11g00300
Vitis04g01875	gene-LOC100260762	NA	NA
Vitis02g00146	gene-LOC100258173,gene-LOC100263310	gene:Vitvi02g00136,gene:Vitvi02g04023	Vitvi02g00136,Vitvi02g04023
Vitis06g01445	gene-LOC100255138	gene:Vitvi06g04373	Vitvi06g04373
Vitis05g01283	gene-LOC100267444	gene:Vitvi05g01097	Vitvi05g01097
Vitis03g00777	gene-LOC109122310	NA	NA
Vitis14g00938	gene-LOC100253500	gene:Vitvi14g00632	Vitvi14g00632
Vitis16g01802	NA	gene:Vitvi16g04511	Vitvi16g04511
Vitis13g02298	gene-LOC104881352	gene:Vitvi13g04794	Vitvi13g04794
Vitis15g01043	gene-LOC100259039	gene:Vitvi15g00811	Vitvi15g00811
Vitis05g00723	gene-LOC100258082	gene:Vitvi05g00619	Vitvi05g00619
Vitis18g00646	gene-LOC100260793	gene:Vitvi18g00565	Vitvi18g00565
Vitis01g01687	gene-LOC100251219	gene:Vitvi01g01568	Vitvi01g01568
Vitis19g00755	gene-LOC100255629	gene:Vitvi19g00586	Vitvi19g00586
Vitis10g00332	gene-LOC100258657,gene-LOC100263809	gene:Vitvi10g00249,gene:Vitvi10g01710	Vitvi10g00249,Vitvi10g01710
Vitis06g01011	NA	gene:Vitvi09g04400	Vitvi09g04400
Vitis07g02321	gene-LOC100264647	gene:Vitvi07g01874	Vitvi07g01874
Vitis02g00563	gene-LOC104878447	NA	NA
Vitis15g01054	gene-LOC100252411	gene:Vitvi15g00821	Vitvi15g00821
Vitis02g00906	gene-LOC100247252	gene:Vitvi02g00689	Vitvi02g00689
Vitis11g01022	NA	NA	NA
Vitis18g01548	NA	NA	NA
Vitis18g02610	NA	NA	NA
Vitis16g01601	NA	NA	NA
Vitis01g00180	gene-LOC100854972	gene:Vitvi01g00150	Vitvi01g00150
Vitis09g00714	gene-LOC100247343	gene:Vitvi09g00620,gene:Vitvi09g04190	Vitvi09g00620,Vitvi09g04190
Vitis07g02123	gene-LOC100254172	gene:Vitvi07g01685	Vitvi07g01685
Vitis18g00988	gene-LOC100266133	gene:Vitvi18g00876	Vitvi18g00876
Vitis13g02213	gene-LOC109122227	gene:Vitvi13g02599	Vitvi13g02599
Vitis06g00063	gene-LOC100267325	gene:Vitvi06g00049	Vitvi06g00049
Vitis01g00310	gene-LOC100261259	gene:Vitvi01g00264	Vitvi01g00264
Vitis08g01070	gene-LOC104880081	NA	NA
Vitis04g00870	NA	NA	NA
Vitis08g00002	NA	gene:Vitvi08g04000	Vitvi08g04000
Vitis16g00887	NA	NA	NA
Vitis14g00659	gene-LOC100267457	gene:Vitvi14g04174	Vitvi14g04174
Vitis07g01986	gene-LOC100245543	gene:Vitvi00g04823	Vitvi00g04823
Vitis19g01069	NA	NA	NA
Vitis17g00563	gene-LOC104882326	gene:Vitvi17g01436	Vitvi17g01436
Vitis15g00693	gene-LOC100246137	gene:Vitvi15g00554	Vitvi15g00554
Vitis11g00791	gene-LOC100257374	gene:Vitvi11g00655	Vitvi11g00655
Vitis07g00489	gene-LOC100246849	gene:Vitvi07g00422	Vitvi07g00422
Vitis05g01542	gene-LOC100258866	gene:Vitvi05g01258	Vitvi05g01258
Vitis02g00052	gene-LOC100248343	gene:Vitvi02g00045	Vitvi02g00045
Vitis07g01194	NA	NA	NA
Vitis01g00640	gene-LOC100247486	gene:Vitvi01g00541	Vitvi01g00541
Vitis08g01322	gene-LOC104880161	gene:Vitvi08g04290	Vitvi08g04290
Vitis11g00401	gene-LOC100247489	gene:Vitvi11g00332	Vitvi11g00332
Vitis05g00141	gene-LOC104879207	gene:Vitvi05g00116	Vitvi05g00116
Vitis12g00399	gene-TPC1	gene:Vitvi07g04539,gene:Vitvi12g00306	Vitvi07g04539,Vitvi12g00306
Vitis08g01023	gene-LOC100244737	gene:Vitvi08g01097	Vitvi08g01097
Vitis12g01446	NA	gene:Vitvi12g02621	Vitvi12g02621
Vitis08g00301	gene-LOC100254774	gene:Vitvi08g00215	Vitvi08g00215
Vitis15g00972	gene-LOC100252297	gene:Vitvi15g00760	Vitvi15g00760
Vitis07g00734	gene-LOC100258384	gene:Vitvi07g00626,gene:Vitvi07g04160	Vitvi07g00626,Vitvi07g04160
Vitis07g02201	gene-LOC100245818	gene:Vitvi07g04718	Vitvi07g04718
Vitis17g00067	gene-LOC100257652	gene:Vitvi17g00067	Vitvi17g00067
Vitis12g00523	NA	gene:Vitvi12g04120	Vitvi12g04120
Vitis08g00041	gene-LOC100246780	gene:Vitvi08g00027	Vitvi08g00027
Vitis07g01645	gene-LOC100240926,gene-LOC100253882	gene:Vitvi07g02512,gene:Vitvi07g02513	Vitvi07g02512,Vitvi07g02513
Vitis01g01150	gene-LOC100267103	gene:Vitvi01g01017	Vitvi01g01017
Vitis01g01396	gene-LOC100242747	gene:Vitvi01g01295	Vitvi01g01295
Vitis10g00079	gene-LOC100255600	gene:Vitvi10g00035,gene:Vitvi10g04009	Vitvi10g00035,Vitvi10g04009
Vitis15g00061	NA	NA	NA
Vitis02g00833	gene-LOC104882453	gene:Vitvi02g01480	Vitvi02g01480
Vitis15g00228	NA	NA	NA
Vitis11g00140	gene-LOC100242162	gene:Vitvi11g00106	Vitvi11g00106
Vitis07g00974	NA	NA	NA
Vitis09g00535	NA	gene:Vitvi09g04136	Vitvi09g04136
Vitis18g02028	gene-LOC100248770	gene:Vitvi18g01679,gene:Vitvi18g04431	Vitvi18g01679,Vitvi18g04431
Vitis04g01722	gene-LOC104878451	gene:Vitvi04g04420	Vitvi04g04420
Vitis05g01789	gene-LOC104879435	gene:Vitvi05g01435	Vitvi05g01435
Vitis16g00665	NA	NA	NA
Vitis09g00392	gene-LOC100246260	gene:Vitvi09g00326	Vitvi09g00326
Vitis09g00140	gene-LOC100247998	gene:Vitvi09g00107	Vitvi09g00107
Vitis18g02505	NA	NA	NA
Vitis10g01241	NA	NA	NA
Vitis13g01665	gene-LOC100241220	gene:Vitvi13g01417	Vitvi13g01417
Vitis16g01235	gene-LOC100241164,gene-LOC100246283,gene-LOC100251425,gene-LOC100258294,gene-LOC104877274	gene:Vitvi00g04407,gene:Vitvi00g04408,gene:Vitvi16g04353	Vitvi00g04407,Vitvi00g04408,Vitvi16g04353
Vitis17g00667	gene-LOC100265726	gene:Vitvi17g01459	Vitvi17g01459
Vitis13g01496	gene-LOC100855144	NA	NA
Vitis12g00698	NA	gene:Vitvi12g04168	Vitvi12g04168
Vitis18g01426	gene-LOC104882625	gene:Vitvi18g01266,gene:Vitvi18g04294	Vitvi18g01266,Vitvi18g04294
Vitis19g00945	NA	NA	NA
Vitis08g00851	gene-LOC100251693,gene-LOC109122998,gene-LOC109123015	gene:Vitvi08g04165	Vitvi08g04165
Vitis04g00415	gene-LOC100852811	gene:Vitvi04g00360	Vitvi04g00360
Vitis18g02800	NA	gene:Vitvi18g04690	Vitvi18g04690
Vitis10g01110	gene-LOC100260572	gene:Vitvi10g04417	Vitvi10g04417
Vitis19g00873	gene-LOC100254893	gene:Vitvi19g00712	Vitvi19g00712
Vitis05g01615	gene-LOC100256560	gene:Vitvi05g01324	Vitvi05g01324
Vitis04g01795	gene-LOC100245522	gene:Vitvi04g01584,gene:Vitvi04g01585	Vitvi04g01584,Vitvi04g01585
Vitis18g00641	gene-LOC100245411	gene:Vitvi18g00560	Vitvi18g00560
Vitis08g00429	NA	NA	NA
Vitis09g00398	gene-LOC100244541,gene-LOC100266864	gene:Vitvi09g00333	Vitvi09g00333
Vitis07g01597	gene-LOC100853013,gene-LOC109121378	gene:Vitvi07g02984	Vitvi07g02984
Vitis15g01167	gene-LOC104881879	gene:Vitvi15g01565	Vitvi15g01565
Vitis03g01099	gene-LOC104878867,gene-LOC109122337	gene:Vitvi03g04270	Vitvi03g04270
Vitis07g02324	gene-LOC100266324	gene:Vitvi07g01876	Vitvi07g01876
Vitis17g00505	gene-LOC100252541	gene:Vitvi17g00407,gene:Vitvi17g04108	Vitvi17g00407,Vitvi17g04108
Vitis04g01634	gene-LOC100257366	gene:Vitvi04g01476	Vitvi04g01476
Vitis15g01071	gene-LOC100266096	gene:Vitvi15g00840	Vitvi15g00840
Vitis14g02053	NA	NA	NA
Vitis15g01061	gene-LOC104881868	gene:Vitvi15g00830	Vitvi15g00830
Vitis05g00771	NA	NA	NA
Vitis10g02086	gene-LOC100245638	gene:Vitvi10g02085	Vitvi10g02085
Vitis12g00389	gene-LOC100250631	gene:Vitvi12g00301	Vitvi12g00301
Vitis17g01090	gene-LOC100260492	gene:Vitvi17g00907	Vitvi17g00907
Vitis18g00776	gene-LOC100262579	gene:Vitvi18g00695	Vitvi18g00695
Vitis18g01944	gene-LOC100265751	gene:Vitvi18g01624	Vitvi18g01624
Vitis11g01263	gene-LOC100254023	gene:Vitvi11g01102	Vitvi11g01102
Vitis10g01772	NA	NA	NA
Vitis17g01251	NA	NA	NA
Vitis06g00837	gene-LOC100262223	gene:Vitvi06g00715	Vitvi06g00715
Vitis19g01667	gene-LOC100242701	gene:Vitvi19g02321	Vitvi19g02321
Vitis08g01297	gene-LOC100240763	gene:Vitvi08g02245,gene:Vitvi08g04282	Vitvi08g02245,Vitvi08g04282
Vitis07g01468	gene-LOC100243330,gene-LOC100265486	gene:Vitvi07g01147,gene:Vitvi07g02447,gene:Vitvi07g02463,gene:Vitvi07g04410	Vitvi07g01147,Vitvi07g02447,Vitvi07g02463,Vitvi07g04410
Vitis07g01923	gene-LOC100854522	gene:Vitvi07g01543	Vitvi07g01543
Vitis15g00500	NA	NA	NA
Vitis02g00630	gene-LOC100852959	gene:Vitvi02g00547	Vitvi02g00547
Vitis04g00184	gene-LOC100266387	gene:Vitvi04g00157	Vitvi04g00157
Vitis01g01183	NA	gene:Vitvi01g04256	Vitvi01g04256
Vitis08g00129	gene-LOC100265386	gene:Vitvi08g00099	Vitvi08g00099
Vitis13g00494	gene-LOC100247927,gene-LOC100259884,gene-LOC104881158	gene:Vitvi13g00431,gene:Vitvi13g02021,gene:Vitvi13g02022,gene:Vitvi13g04125	Vitvi13g00431,Vitvi13g02021,Vitvi13g02022,Vitvi13g04125
Vitis18g00057	gene-LOC100246169	gene:Vitvi18g00049	Vitvi18g00049
Vitis04g01581	gene-LOC100852802	gene:Vitvi04g01424	Vitvi04g01424
Vitis12g01594	gene-LOC104880982	gene:Vitvi12g02663	Vitvi12g02663
Vitis10g00015	gene-ViviCp052	gene:Vitvi00g04882	Vitvi00g04882
Vitis07g01195	NA	NA	NA
Vitis13g01180	gene-LOC100264615	NA	NA
Vitis19g00937	gene-LOC100243007,gene-LOC100251507	gene:Vitvi19g00781,gene:Vitvi19g00782	Vitvi19g00781,Vitvi19g00782
Vitis02g00050	gene-LOC100243215	gene:Vitvi02g00043	Vitvi02g00043
Vitis05g00835	gene-LOC100251179	gene:Vitvi05g00718	Vitvi05g00718
Vitis13g01674	gene-LOC100266900	gene:Vitvi13g01420,gene:Vitvi13g04498,gene:Vitvi13g04499,gene:Vitvi13g04500	Vitvi13g01420,Vitvi13g04498,Vitvi13g04499,Vitvi13g04500
Vitis03g01460	NA	NA	NA
Vitis16g00929	NA	NA	NA
Vitis01g00897	gene-LOC100260333	gene:Vitvi01g00770	Vitvi01g00770
Vitis18g02634	NA	NA	NA
Vitis04g01397	gene-LOC100258205,gene-LOC104879140	gene:Vitvi04g02098,gene:Vitvi04g02099,gene:Vitvi04g04335	Vitvi04g02098,Vitvi04g02099,Vitvi04g04335
Vitis15g00634	gene-LOC100263389	gene:Vitvi15g00500	Vitvi15g00500
Vitis05g02114	gene-LOC100249056	gene:Vitvi05g01691	Vitvi05g01691
Vitis10g01610	gene-ViviM_p126	gene:Vitvi00g04676	Vitvi00g04676
Vitis14g02128	gene-LOC100852430,gene-LOC100852461,gene-LOC100852579,gene-LOC109123867,gene-LOC109123912	gene:Vitvi14g03010,gene:Vitvi14g03011,gene:Vitvi14g03012,gene:Vitvi14g03013,gene:Vitvi14g04619,gene:Vitvi14g04620,gene:Vitvi14g04621,gene:Vitvi14g04622	Vitvi14g03010,Vitvi14g03011,Vitvi14g03012,Vitvi14g03013,Vitvi14g04619,Vitvi14g04620,Vitvi14g04621,Vitvi14g04622
Vitis11g00326	gene-LOC100249029	gene:Vitvi11g00269	Vitvi11g00269
Vitis06g00895	gene-LOC100257005	gene:Vitvi06g00771	Vitvi06g00771
Vitis06g01078	gene-LOC109122719	NA	NA
Vitis08g00652	gene-LOC100246524	gene:Vitvi08g00771	Vitvi08g00771
Vitis19g00505	gene-LOC100247061,gene-LOC100262263,gene-LOC104877534	gene:Vitvi19g04191,gene:Vitvi19g04192	Vitvi19g04191,Vitvi19g04192
Vitis15g00827	NA	gene:Vitvi15g04376	Vitvi15g04376
Vitis10g02054	gene-LOC100242158	gene:Vitvi10g01552	Vitvi10g01552
Vitis12g00497	gene-LOC100256792	gene:Vitvi12g00362	Vitvi12g00362
Vitis16g00112	gene-LOC100245886	gene:Vitvi16g00087	Vitvi16g00087
Vitis03g01269	NA	NA	NA
Vitis15g00645	gene-LOC100249579	gene:Vitvi15g00514	Vitvi15g00514
Vitis13g02191	NA	gene:Vitvi13g02530	Vitvi13g02530
Vitis03g00913	NA	gene:Vitvi03g04228	Vitvi03g04228
Vitis13g00876	gene-LOC100248872	gene:Vitvi01g04267	Vitvi01g04267
Vitis11g00996	gene-LOC100854873,gene-LOC104880725	gene:Vitvi11g00854	Vitvi11g00854
Vitis18g02507	gene-LOC100265364	NA	NA
Vitis13g01422	NA	gene:Vitvi13g04413	Vitvi13g04413
Vitis08g01547	gene-LOC100253851	gene:Vitvi08g01570	Vitvi08g01570
Vitis07g01547	gene-LOC100265491	gene:Vitvi07g01219	Vitvi07g01219
Vitis07g00003	gene-LOC100254474	gene:Vitvi07g00002	Vitvi07g00002
Vitis18g01568	NA	gene:Vitvi13g04298	Vitvi13g04298
Vitis10g01146	NA	NA	NA
Vitis10g01162	gene-LOC100852590	gene:Vitvi10g01866,gene:Vitvi10g04428,gene:Vitvi10g04429	Vitvi10g01866,Vitvi10g04428,Vitvi10g04429
Vitis12g01707	gene-LOC100250789,gene-LOC109123500	gene:Vitvi12g02701,gene:Vitvi12g04563	Vitvi12g02701,Vitvi12g04563
Vitis07g02372	gene-LOC100250992	gene:Vitvi07g04750	Vitvi07g04750
Vitis08g01258	gene-LOC100251006	gene:Vitvi08g01323	Vitvi08g01323
Vitis18g01979	NA	NA	NA
Vitis02g00248	gene-LOC100266707	gene:Vitvi02g00219	Vitvi02g00219
Vitis07g00556	gene-LOC100248556	gene:Vitvi07g00477	Vitvi07g00477
Vitis19g01366	NA	NA	NA
Vitis19g00002	NA	NA	NA
Vitis17g01110	NA	NA	NA
Vitis05g00569	gene-LOC100266554	gene:Vitvi05g00465	Vitvi05g00465
Vitis03g01003	gene-LOC100246312,gene-LOC100256594,gene-LOC100256689,gene-LOC109121552	gene:Vitvi03g01659,gene:Vitvi03g01660,gene:Vitvi03g01661,gene:Vitvi03g04250	Vitvi03g01659,Vitvi03g01660,Vitvi03g01661,Vitvi03g04250
Vitis10g01578	gene-LOC104878494	gene:Vitvi00g04627	Vitvi00g04627
Vitis17g01338	NA	NA	NA
Vitis10g00714	gene-LOC100246238	gene:Vitvi10g04315	Vitvi10g04315
Vitis18g00711	gene-LOC109124390	gene:Vitvi18g00636	Vitvi18g00636
Vitis07g01661	gene-LOC100264041	gene:Vitvi07g04519,gene:Vitvi07g04521,gene:Vitvi07g04525	Vitvi07g04519,Vitvi07g04521,Vitvi07g04525
Vitis01g01462	NA	NA	NA
Vitis14g00510	gene-LOC100248678	gene:Vitvi14g00339	Vitvi14g00339
Vitis09g00149	gene-LOC100246327	gene:Vitvi09g00118	Vitvi09g00118
Vitis17g00435	gene-LOC100250709	gene:Vitvi17g00347	Vitvi17g00347
Vitis19g00376	gene-LOC100250352,gene-LOC100255528,gene-LOC104877521	gene:Vitvi19g01906,gene:Vitvi19g01908,gene:Vitvi19g04115,gene:Vitvi19g04116	Vitvi19g01906,Vitvi19g01908,Vitvi19g04115,Vitvi19g04116
Vitis04g00518	gene-LOC100254270	gene:Vitvi04g00447	Vitvi04g00447
Vitis15g01102	NA	gene:Vitvi15g01546,gene:Vitvi15g04466	Vitvi15g01546,Vitvi15g04466
Vitis02g00744	gene-LOC100855390	NA	NA
Vitis19g00910	gene-LOC100246386	gene:Vitvi19g00747	Vitvi19g00747
Vitis13g01130	gene-LOC109123666	NA	NA
Vitis14g00101	gene-LOC109123918	gene:Vitvi14g04013	Vitvi14g04013
Vitis16g01677	gene-LOC100246494	NA	NA
Vitis03g00426	gene-LOC100243604	gene:Vitvi03g00306,gene:Vitvi03g04111	Vitvi03g00306,Vitvi03g04111
Vitis15g01380	gene-LOC100251603	gene:Vitvi15g01647	Vitvi15g01647
Vitis05g00397	gene-LOC100242678	gene:Vitvi05g00309	Vitvi05g00309
Vitis16g00479	NA	NA	NA
Vitis02g01250	gene-LOC104877459	NA	NA
Vitis10g00917	gene-LOC100249712	gene:Vitvi10g00619	Vitvi10g00619
Vitis10g02019	gene-LOC100261794,gene-LOC104878673	NA	NA
Vitis10g00523	gene-LOC100257760,gene-LOC100854728,gene-LOC104877374,gene-LOC104878412,gene-LOC109121541	gene:Vitvi10g04189,gene:Vitvi10g04190,gene:Vitvi10g04191	Vitvi10g04189,Vitvi10g04190,Vitvi10g04191
Vitis16g01864	NA	NA	NA
Vitis03g00683	gene-LOC104878785	gene:Vitvi03g00515	Vitvi03g00515
Vitis12g01529	NA	NA	NA
Vitis13g00658	gene-LOC100233012	gene:Vitvi13g00622,gene:Vitvi13g04173	Vitvi13g00622,Vitvi13g04173
Vitis06g01644	gene-LOC100253402	gene:Vitvi06g01428	Vitvi06g01428
Vitis09g00921	NA	NA	NA
Vitis01g01631	NA	gene:Vitvi01g04380	Vitvi01g04380
Vitis05g00988	gene-LOC100242665,gene-LOC100245990,gene-LOC100247798	gene:Vitvi05g00851,gene:Vitvi05g00852,gene:Vitvi05g01990	Vitvi05g00851,Vitvi05g00852,Vitvi05g01990
Vitis11g00255	gene-LOC100264650	gene:Vitvi11g01377	Vitvi11g01377
Vitis10g01381	gene-LOC104880533	gene:Vitvi10g00960	Vitvi10g00960
Vitis06g01114	NA	gene:Vitvi06g00968	Vitvi06g00968
Vitis10g01512	NA	NA	NA
Vitis19g01759	gene-LOC104877794	gene:Vitvi19g01743	Vitvi19g01743
Vitis07g00705	gene-LOC100248145,gene-LOC100253273	gene:Vitvi07g04157	Vitvi07g04157
Vitis18g01094	gene-LOC100247227	gene:Vitvi18g00972	Vitvi18g00972
Vitis01g01169	gene-LOC100262011	gene:Vitvi01g04251	Vitvi01g04251
Vitis14g00427	NA	NA	NA
Vitis12g01646	gene-LOC100853454	gene:Vitvi12g01928	Vitvi12g01928
Vitis09g00126	gene-LOC100251572	gene:Vitvi09g04030	Vitvi09g04030
Vitis07g01472	gene-LOC100853542	gene:Vitvi07g01178	Vitvi07g01178
Vitis01g00971	gene-LOC100244964	gene:Vitvi01g00833,gene:Vitvi01g04214	Vitvi01g00833,Vitvi01g04214
Vitis14g00117	gene-LOC100257949	NA	NA
Vitis08g01593	gene-LOC100253747	gene:Vitvi08g01609	Vitvi08g01609
Vitis06g00723	NA	gene:Vitvi06g00604	Vitvi06g00604
Vitis01g01181	NA	gene:Vitvi01g01053	Vitvi01g01053
Vitis02g01152	NA	NA	NA
Vitis09g00634	NA	NA	NA
Vitis08g01790	gene-LOC104880119	gene:Vitvi08g01749	Vitvi08g01749
Vitis04g01163	gene-LOC100267311	gene:Vitvi04g01029	Vitvi04g01029
Vitis02g00158	gene-LOC100261533	gene:Vitvi02g00145	Vitvi02g00145
Vitis13g00751	NA	gene:Vitvi13g04206	Vitvi13g04206
Vitis04g00502	gene-LOC100245608,gene-LOC100266189	gene:Vitvi04g00431	Vitvi04g00431
Vitis04g01910	gene-LOC100245389	gene:Vitvi04g01665	Vitvi04g01665
Vitis07g00166	gene-LOC100256337	gene:Vitvi07g00135	Vitvi07g00135
Vitis08g00127	gene-LOC100260373	gene:Vitvi08g00097	Vitvi08g00097
Vitis05g01398	NA	NA	NA
Vitis08g01456	NA	gene:Vitvi08g04318	Vitvi08g04318
Vitis11g00622	gene-LOC100256011	gene:Vitvi11g01454	Vitvi11g01454
Vitis05g00451	gene-LOC100232960	gene:Vitvi05g00359	Vitvi05g00359
Vitis01g01362	gene-LOC100254655	gene:Vitvi01g01265	Vitvi01g01265
Vitis19g00479	NA	gene:Vitvi19g04175,gene:Vitvi19g04176,gene:Vitvi19g04177	Vitvi19g04175,Vitvi19g04176,Vitvi19g04177
Vitis04g00151	NA	gene:Vitvi04g04039	Vitvi04g04039
Vitis06g00497	gene-LOC100245073	gene:Vitvi06g00415	Vitvi06g00415
Vitis12g00028	gene-LOC100260926	gene:Vitvi12g00015	Vitvi12g00015
Vitis02g01356	NA	gene:Vitvi02g04345	Vitvi02g04345
Vitis06g01260	NA	gene:Vitvi06g01095,gene:Vitvi06g01846	Vitvi06g01095,Vitvi06g01846
Vitis10g01193	gene-LOC100244546,gene-LOC100249695,gene-LOC109123259	gene:Vitvi10g00826	Vitvi10g00826
Vitis06g00281	gene-LOC100260425	gene:Vitvi06g00229	Vitvi06g00229
Vitis03g00142	gene-LOC100262288	NA	NA
Vitis19g00613	gene-LOC100243454	gene:Vitvi19g00442	Vitvi19g00442
Vitis05g00736	gene-LOC100266533	gene:Vitvi05g00628	Vitvi05g00628
Vitis07g02222	gene-LOC100259515	gene:Vitvi07g01777	Vitvi07g01777
Vitis18g00478	gene-LOC100253906	gene:Vitvi18g00431	Vitvi18g00431
Vitis02g00176	gene-LOC100241114,gene-LOC100253121,gene-LOC100258251,gene-LOC100853540	gene:Vitvi02g01341,gene:Vitvi02g01343,gene:Vitvi02g01344,gene:Vitvi02g04028,gene:Vitvi02g04029	Vitvi02g01341,Vitvi02g01343,Vitvi02g01344,Vitvi02g04028,Vitvi02g04029
Vitis13g00328	gene-LOC104881144	gene:Vitvi13g01955,gene:Vitvi13g04075	Vitvi13g01955,Vitvi13g04075
Vitis19g01293	gene-LOC100242892	gene:Vitvi19g01360	Vitvi19g01360
Vitis18g02895	gene-LOC100261885,gene-LOC104877471	gene:Vitvi18g02337,gene:Vitvi18g04738,gene:Vitvi18g04739	Vitvi18g02337,Vitvi18g04738,Vitvi18g04739
Vitis01g01237	NA	NA	NA
Vitis16g01229	gene-LOC100253166	NA	NA
Vitis06g01475	gene-LOC100249993	gene:Vitvi06g01918	Vitvi06g01918
Vitis02g00979	NA	NA	NA
Vitis06g01365	gene-LOC100232896	NA	NA
Vitis01g00171	gene-LOC100249170,gene-LOC104879035	gene:Vitvi01g00140,gene:Vitvi01g01884	Vitvi01g00140,Vitvi01g01884
Vitis13g00391	NA	NA	NA
Vitis13g01956	gene-LOC100261896	gene:Vitvi13g01612	Vitvi13g01612
Vitis07g02196	gene-LOC100247320	gene:Vitvi07g01749	Vitvi07g01749
Vitis16g01202	gene-LOC100248574	NA	NA
Vitis01g01500	gene-LOC100247873	gene:Vitvi01g01411	Vitvi01g01411
Vitis01g01014	gene-LOC100263854	gene:Vitvi01g00875	Vitvi01g00875
Vitis11g01243	gene-LOC100265994	gene:Vitvi11g01085,gene:Vitvi11g01604,gene:Vitvi11g01605	Vitvi11g01085,Vitvi11g01604,Vitvi11g01605
Vitis18g02356	gene-LOC104877958,gene-LOC104877959,gene-LOC104877964	gene:Vitvi18g04516,gene:Vitvi18g04517,gene:Vitvi18g04518	Vitvi18g04516,Vitvi18g04517,Vitvi18g04518
Vitis16g00212	gene-LOC100247726	gene:Vitvi16g00159	Vitvi16g00159
Vitis13g01198	NA	NA	NA
Vitis10g01169	gene-LOC104880511,gene-LOC109123318	gene:Vitvi10g00806,gene:Vitvi10g04432	Vitvi10g00806,Vitvi10g04432
Vitis09g00489	gene-LOC100248038	gene:Vitvi09g00412	Vitvi09g00412
Vitis10g01829	gene-LOC100252857	gene:Vitvi10g01338,gene:Vitvi10g04611	Vitvi10g01338,Vitvi10g04611
Vitis14g02031	gene-LOC100261110	gene:Vitvi14g01621	Vitvi14g01621
Vitis03g00144	gene-LOC100262288	gene:Vitvi03g04046	Vitvi03g04046
Vitis04g00367	gene-LOC100247576	gene:Vitvi04g00318	Vitvi04g00318
Vitis15g01290	gene-LOC100256908	gene:Vitvi15g04591	Vitvi15g04591
Vitis08g00937	NA	NA	NA
Vitis06g01594	gene-LOC100244870	gene:Vitvi06g01939	Vitvi06g01939
Vitis01g00743	gene-LOC100247579	gene:Vitvi01g02028	Vitvi01g02028
Vitis07g00847	gene-LOC100265222	gene:Vitvi07g00719	Vitvi07g00719
Vitis18g02615	gene-LOC109121639	NA	NA
Vitis03g00416	gene-LOC100247076,gene-LOC100267529	gene:Vitvi03g04109	Vitvi03g04109
Vitis04g00027	gene-LOC100262856	gene:Vitvi04g00021	Vitvi04g00021
Vitis10g01452	gene-LOC100245584	gene:Vitvi10g01053	Vitvi10g01053
Vitis06g01529	gene-LOC109122755	NA	NA
Vitis18g01619	gene-LOC109121615	NA	NA
Vitis06g00389	gene-LOC100246711,gene-LOC100251845	gene:Vitvi06g01664,gene:Vitvi06g04107	Vitvi06g01664,Vitvi06g04107
Vitis19g01151	NA	NA	NA
Vitis02g00484	gene-LOC100253090	gene:Vitvi02g00436	Vitvi02g00436
Vitis08g00120	NA	NA	NA
Vitis12g00636	gene-LOC100251630	gene:Vitvi12g00494,gene:Vitvi12g00496	Vitvi12g00494,Vitvi12g00496
Vitis14g00877	NA	gene:Vitvi14g04250	Vitvi14g04250
Vitis06g00524	gene-LOC100250180	gene:Vitvi06g00438	Vitvi06g00438
Vitis08g01478	gene-LOC100247778	gene:Vitvi08g01517,gene:Vitvi08g04327	Vitvi08g01517,Vitvi08g04327
Vitis18g01604	NA	NA	NA
Vitis07g01789	NA	gene:Vitvi07g01503,gene:Vitvi07g01504,gene:Vitvi07g04584	Vitvi07g01503,Vitvi07g01504,Vitvi07g04584
Vitis16g00210	gene-LOC100254624	gene:Vitvi16g01539	Vitvi16g01539
Vitis03g00108	gene-LOC100243412	gene:Vitvi03g01365	Vitvi03g01365
Vitis13g01247	gene-LOC100260844	gene:Vitvi13g01132	Vitvi13g01132
Vitis07g00708	gene-LOC100258408	gene:Vitvi07g00603	Vitvi07g00603
Vitis05g00065	gene-LOC100243551,gene-LOC104879213	gene:Vitvi05g00062	Vitvi05g00062
Vitis16g01606	gene-LOC104882232	gene:Vitvi16g02012	Vitvi16g02012
Vitis09g00123	gene-LOC100261798	gene:Vitvi09g04027,gene:Vitvi09g04028	Vitvi09g04027,Vitvi09g04028
Vitis13g01583	gene-LOC100262610,gene-LOC100267771,gene-LOC109123679	gene:Vitvi13g01369,gene:Vitvi13g04463	Vitvi13g01369,Vitvi13g04463
Vitis18g02203	NA	NA	NA
Vitis02g01123	NA	gene:Vitvi02g01543	Vitvi02g01543
Vitis05g01935	gene-LOC100266253	gene:Vitvi05g01528	Vitvi05g01528
Vitis04g00952	gene-LOC100258129	NA	NA
Vitis03g01090	NA	gene:Vitvi03g04272	Vitvi03g04272
Vitis17g01149	gene-LOC100246752	gene:Vitvi17g00968	Vitvi17g00968
Vitis14g01009	NA	NA	NA
Vitis07g02163	gene-LOC100243978	gene:Vitvi07g01723	Vitvi07g01723
Vitis04g01702	gene-LOC100854442	gene:Vitvi04g02187	Vitvi04g02187
Vitis08g01249	gene-LOC100266674	gene:Vitvi08g01315	Vitvi08g01315
Vitis08g00509	gene-LOC100266012	gene:Vitvi08g00640	Vitvi08g00640
Vitis19g01730	gene-LOC100245090	gene:Vitvi19g01712	Vitvi19g01712
Vitis05g00923	NA	NA	NA
Vitis10g01239	NA	NA	NA
Vitis15g00070	NA	NA	NA
Vitis16g00535	NA	NA	NA
Vitis05g00124	gene-LOC109122582	NA	NA
Vitis11g00300	gene-LOC100266273	gene:Vitvi11g00240	Vitvi11g00240
Vitis14g01904	gene-LOC100258365,gene-LOC100263506	gene:Vitvi14g04573	Vitvi14g04573
Vitis12g01414	gene-LOC100241228	gene:Vitvi12g04400	Vitvi12g04400
Vitis10g00202	NA	NA	NA
Vitis17g00958	gene-LOC100262201	gene:Vitvi17g00788	Vitvi17g00788
Vitis06g00939	gene-LOC100241514,gene-LOC100246641	gene:Vitvi06g00810,gene:Vitvi06g00811	Vitvi06g00810,Vitvi06g00811
Vitis07g01990	gene-LOC104878442	gene:Vitvi15g04514	Vitvi15g04514
Vitis13g01887	gene-LOC100258451	gene:Vitvi13g04640	Vitvi13g04640
Vitis02g00289	NA	gene:Vitvi02g04058	Vitvi02g04058
Vitis01g00301	gene-LOC100247480	gene:Vitvi01g00253	Vitvi01g00253
Vitis07g01312	gene-LOC104878102,gene-LOC109121998	gene:Vitvi07g02430,gene:Vitvi07g04365	Vitvi07g02430,Vitvi07g04365
Vitis14g00154	gene-LOC100246023,gene-LOC100251167,gene-LOC100256319	gene:Vitvi14g02476,gene:Vitvi14g04026	Vitvi14g02476,Vitvi14g04026
Vitis19g01699	gene-LOC100254688,gene-LOC100261543	gene:Vitvi19g01680,gene:Vitvi19g01681,gene:Vitvi19g04618	Vitvi19g01680,Vitvi19g01681,Vitvi19g04618
Vitis19g00473	gene-LOC104878636	NA	NA
Vitis07g02364	gene-LOC104879933	gene:Vitvi07g04748	Vitvi07g04748
Vitis02g01120	NA	NA	NA
Vitis14g00846	NA	NA	NA
Vitis13g01075	gene-LOC100249893	NA	NA
Vitis18g00495	gene-LOC100245494	gene:Vitvi18g02585	Vitvi18g02585
Vitis11g00015	gene-LOC100243916	gene:Vitvi11g00008	Vitvi11g00008
Vitis07g00634	gene-LOC100245180,gene-LOC104879812	gene:Vitvi07g00545	Vitvi07g00545
Vitis05g01673	gene-LOC104879415	gene:Vitvi05g01363	Vitvi05g01363
Vitis13g01368	gene-LOC100260814	gene:Vitvi13g01215	Vitvi13g01215
Vitis01g01433	gene-LOC100251252	gene:Vitvi01g01339	Vitvi01g01339
Vitis18g00160	gene-LOC109121397	gene:Vitvi18g00151	Vitvi18g00151
Vitis07g00082	gene-LOC100266551	gene:Vitvi07g00081	Vitvi07g00081
Vitis12g01732	gene-LOC100257570	gene:Vitvi12g01996	Vitvi12g01996
Vitis12g00434	gene-LOC104880889	gene:Vitvi12g00335	Vitvi12g00335
Vitis10g00837	gene-LOC100253763	gene:Vitvi10g01788	Vitvi10g01788
Vitis11g00932	NA	NA	NA
Vitis13g00505	gene-LOC100249578,gene-LOC100251340,gene-LOC100261583,gene-LOC104881157	gene:Vitvi13g00458,gene:Vitvi13g00471,gene:Vitvi13g02026,gene:Vitvi13g02027,gene:Vitvi13g02028,gene:Vitvi13g04133,gene:Vitvi13g04135,gene:Vitvi13g04136	Vitvi13g00458,Vitvi13g00471,Vitvi13g02026,Vitvi13g02027,Vitvi13g02028,Vitvi13g04133,Vitvi13g04135,Vitvi13g04136
Vitis05g00315	gene-LOC100266683	gene:Vitvi05g00229	Vitvi05g00229
Vitis04g01628	gene-LOC100267747	gene:Vitvi04g01473	Vitvi04g01473
Vitis08g00069	NA	gene:Vitvi08g00050	Vitvi08g00050
Vitis13g01524	NA	NA	NA
Vitis07g01345	gene-LOC100258198	gene:Vitvi07g02881	Vitvi07g02881
Vitis03g01079	gene-LOC104878734	NA	NA
Vitis16g00755	gene-LOC104878031	gene:Vitvi16g01753	Vitvi16g01753
Vitis13g01090	NA	NA	NA
Vitis01g01339	gene-LOC100251363	gene:Vitvi01g01173	Vitvi01g01173
Vitis09g00065	NA	gene:Vitvi09g00053	Vitvi09g00053
Vitis03g00681	gene-LOC104878785	gene:Vitvi03g00515	Vitvi03g00515
Vitis09g00253	gene-LOC100242977,gene-LOC100248102	gene:Vitvi09g01542	Vitvi09g01542
Vitis07g00574	gene-LOC100255602	gene:Vitvi07g00493,gene:Vitvi07g04116	Vitvi07g00493,Vitvi07g04116
Vitis05g00873	gene-LOC100245995,gene-LOC100259668,gene-LOC109122546	gene:Vitvi05g00752	Vitvi05g00752
Vitis06g01009	gene-LOC104878003	NA	NA
Vitis13g01982	gene-LOC100244855	gene:Vitvi13g01628	Vitvi13g01628
Vitis03g00959	NA	NA	NA
Vitis04g01744	gene-LOC100249006,gene-LOC100254111	gene:Vitvi04g01550,gene:Vitvi04g04438	Vitvi04g01550,Vitvi04g04438
Vitis07g01381	NA	gene:Vitvi00g04031,gene:Vitvi00g04033	Vitvi00g04031,Vitvi00g04033
Vitis01g00241	gene-LOC100256123	gene:Vitvi01g00199	Vitvi01g00199
Vitis11g00646	NA	NA	NA
Vitis19g01590	gene-LOC109121754,gene-LOC109121789	NA	NA
Vitis10g01335	gene-LOC100256005	gene:Vitvi10g04483,gene:Vitvi10g04484	Vitvi10g04483,Vitvi10g04484
Vitis19g00939	NA	gene:Vitvi19g04296	Vitvi19g04296
Vitis02g00683	NA	gene:Vitvi00g04041	Vitvi00g04041
Vitis07g00512	gene-LOC104879799	gene:Vitvi07g00439	Vitvi07g00439
Vitis19g00392	gene-LOC100260642	NA	NA
Vitis02g01094	NA	NA	NA
Vitis05g01143	gene-LOC100266687	gene:Vitvi05g02028	Vitvi05g02028
Vitis16g01529	gene-LOC100255280	gene:Vitvi16g01190	Vitvi16g01190
Vitis01g01860	gene-LOC100260747	gene:Vitvi01g01708	Vitvi01g01708
Vitis06g00234	NA	NA	NA
Vitis05g00293	gene-LOC100246037	gene:Vitvi05g00207	Vitvi05g00207
Vitis10g02057	gene-LOC100254145	NA	NA
Vitis03g01089	NA	NA	NA
Vitis04g00490	NA	gene:Vitvi04g04105	Vitvi04g04105
Vitis12g00914	NA	NA	NA
Vitis08g00424	NA	NA	NA
Vitis03g00381	gene-LOC100262258	gene:Vitvi03g00265	Vitvi03g00265
Vitis04g01548	gene-LOC100264247	gene:Vitvi04g01396	Vitvi04g01396
Vitis19g00266	gene-LOC100853046	gene:Vitvi19g00207,gene:Vitvi19g01865	Vitvi19g00207,Vitvi19g01865
Vitis03g01250	NA	NA	NA
Vitis16g00616	gene-LOC100245331	gene:Vitvi16g00526	Vitvi16g00526
Vitis11g01380	gene-LOC100251227,gene-LOC100256530	gene:Vitvi11g01176,gene:Vitvi11g01177	Vitvi11g01176,Vitvi11g01177
Vitis08g01857	gene-LOC100260668,gene-LOC100265880	gene:Vitvi08g01809	Vitvi08g01809
Vitis14g00247	NA	gene:Vitvi14g04050	Vitvi14g04050
Vitis12g00268	gene-LOC100255665,gene-LOC100260734,gene-LOC100266164	gene:Vitvi12g00208,gene:Vitvi12g02260	Vitvi12g00208,Vitvi12g02260
Vitis05g01740	gene-LOC100249820	gene:Vitvi05g01408	Vitvi05g01408
Vitis15g01099	gene-LOC100262563,gene-LOC104881857,gene-LOC104881858,gene-TRNAM-CAU-14	gene:Vitvi15g01543,gene:Vitvi15g01544,gene:Vitvi15g01545,gene:Vitvi15g04464,gene:Vitvi15g04465	Vitvi15g01543,Vitvi15g01544,Vitvi15g01545,Vitvi15g04464,Vitvi15g04465
Vitis07g01877	gene-LOC100253266,gene-LOC100258401	gene:Vitvi07g01411,gene:Vitvi07g02563	Vitvi07g01411,Vitvi07g02563
Vitis16g01094	NA	NA	NA
Vitis04g00452	gene-LOC100262933	gene:Vitvi04g00392	Vitvi04g00392
Vitis07g00689	gene-LOC100246321	gene:Vitvi07g02063	Vitvi07g02063
Vitis13g01812	gene-LOC104881280	NA	NA
Vitis16g01475	NA	NA	NA
Vitis09g00418	gene-LOC100261724	gene:Vitvi09g00352	Vitvi09g00352
Vitis12g00861	gene-LOC100263177	gene:Vitvi12g00650	Vitvi12g00650
Vitis13g01537	gene-LOC104881271	gene:Vitvi13g01403	Vitvi13g01403
Vitis08g00773	gene-LOC100248313	gene:Vitvi08g02102	Vitvi08g02102
Vitis09g00651	gene-LOC100261821	gene:Vitvi09g00553	Vitvi09g00553
Vitis15g01295	gene-LOC100255153	gene:Vitvi15g01619	Vitvi15g01619
Vitis04g00958	gene-LOC100266759	gene:Vitvi04g00831	Vitvi04g00831
Vitis02g01019	gene-LOC100247219	gene:Vitvi02g00790	Vitvi02g00790
Vitis08g00027	gene-LOC100260389	gene:Vitvi08g00015	Vitvi08g00015
Vitis12g01528	gene-LOC100244577,gene-LOC100249723	gene:Vitvi12g02646,gene:Vitvi12g04445,gene:Vitvi12g04446,gene:Vitvi12g04447,gene:Vitvi12g04448	Vitvi12g02646,Vitvi12g04445,Vitvi12g04446,Vitvi12g04447,Vitvi12g04448
Vitis02g00684	gene-LOC100852529	gene:Vitvi00g04040	Vitvi00g04040
Vitis06g00312	gene-GRIP22	gene:Vitvi06g01649	Vitvi06g01649
Vitis12g01486	gene-LOC100253145	gene:Vitvi12g01814	Vitvi12g01814
Vitis01g00661	gene-LOC100254148	gene:Vitvi01g00559	Vitvi01g00559
Vitis19g01769	gene-LOC100246650,gene-LOC100250108,gene-LOC104877793	gene:Vitvi19g01754,gene:Vitvi19g04641	Vitvi19g01754,Vitvi19g04641
Vitis07g01868	gene-LOC100852934	gene:Vitvi07g01423	Vitvi07g01423
Vitis16g01375	gene-LOC100249100	gene:Vitvi16g01080	Vitvi16g01080
Vitis09g01649	gene-LOC100258126,gene-LOC100263263	gene:Vitvi03g04005	Vitvi03g04005
Vitis06g00320	gene-LOC100243331	gene:Vitvi06g00250	Vitvi06g00250
Vitis02g00280	NA	gene:Vitvi02g00252	Vitvi02g00252
Vitis18g01728	NA	NA	NA
Vitis07g01515	gene-LOC100852511	gene:Vitvi07g01198	Vitvi07g01198
Vitis08g00451	NA	NA	NA
Vitis13g01356	gene-LOC100253935,gene-LOC109123702	NA	NA
Vitis04g00627	gene-LOC100268022	gene:Vitvi04g00530	Vitvi04g00530
Vitis09g01491	gene-LOC104880447,gene-LOC109122235	gene:Vitvi00g04341,gene:Vitvi09g01327,gene:Vitvi09g04532,gene:Vitvi09g04537	Vitvi00g04341,Vitvi09g01327,Vitvi09g04532,Vitvi09g04537
Vitis02g00901	gene-LOC100257566	gene:Vitvi02g00684	Vitvi02g00684
Vitis10g01992	gene-LOC100241201,gene-LOC100246320	NA	NA
Vitis05g00331	gene-LOC100252756	gene:Vitvi05g00245	Vitvi05g00245
Vitis06g01042	NA	NA	NA
Vitis11g01334	gene-LOC100261643	gene:Vitvi11g01145	Vitvi11g01145
Vitis03g00309	gene-LOC100250318	gene:Vitvi03g01440	Vitvi03g01440
Vitis03g00708	gene-LOC100264093	gene:Vitvi03g00542	Vitvi03g00542
Vitis07g01320	gene-LOC100265497	gene:Vitvi07g01119	Vitvi07g01119
Vitis07g00715	gene-LOC100263447	gene:Vitvi07g02270	Vitvi07g02270
Vitis14g01140	gene-LOC100263542	gene:Vitvi14g00803	Vitvi14g00803
Vitis03g01391	gene-LOC100251354	gene:Vitvi03g01800	Vitvi03g01800
Vitis16g00981	gene-LOC100258347	gene:Vitvi16g00798	Vitvi16g00798
Vitis18g02906	gene-LOC100255129	gene:Vitvi18g02341,gene:Vitvi18g03225	Vitvi18g02341,Vitvi18g03225
Vitis07g02144	gene-AP2	gene:Vitvi07g01706	Vitvi07g01706
Vitis09g01341	NA	NA	NA
Vitis02g01518	NA	NA	NA
Vitis13g01981	gene-LOC100263684	gene:Vitvi13g01627	Vitvi13g01627
Vitis11g01544	NA	NA	NA
Vitis02g01409	gene-LOC100244236	gene:Vitvi02g01180	Vitvi02g01180
Vitis18g00154	gene-LOC100267766	gene:Vitvi18g00146	Vitvi18g00146
Vitis14g00761	NA	NA	NA
Vitis03g00919	gene-LOC100241199	gene:Vitvi03g00712	Vitvi03g00712
Vitis13g01780	NA	gene:Vitvi13g02356	Vitvi13g02356
Vitis05g00201	gene-LOC100260126,gene-LOC100261862	gene:Vitvi05g00170	Vitvi05g00170
Vitis05g00054	gene-LOC100244847	gene:Vitvi05g01745	Vitvi05g01745
Vitis11g01569	gene-LOC100263299	gene:Vitvi11g01319	Vitvi11g01319
Vitis06g01674	gene-LOC100251704	gene:Vitvi06g01447	Vitvi06g01447
Vitis10g02001	gene-LOC100244567	NA	NA
Vitis13g01191	gene-LOC100244053	gene:Vitvi13g01077	Vitvi13g01077
Vitis19g01745	NA	NA	NA
Vitis04g01020	NA	gene:Vitvi04g02015	Vitvi04g02015
Vitis02g01011	NA	NA	NA
Vitis09g01102	gene-LOC100251623	gene:Vitvi09g00993	Vitvi09g00993
Vitis07g01841	gene-LOC109122029	gene:Vitvi07g01451	Vitvi07g01451
Vitis03g01592	NA	gene:Vitvi03g04507	Vitvi03g04507
Vitis14g00575	gene-LOC100253772	gene:Vitvi14g00382	Vitvi14g00382
Vitis18g00729	gene-LOC100247296	gene:Vitvi18g00647	Vitvi18g00647
Vitis13g01745	NA	gene:Vitvi13g02341	Vitvi13g02341
Vitis14g00693	gene-LOC100247019	gene:Vitvi14g04185	Vitvi14g04185
Vitis02g00094	gene-LOC100265535	gene:Vitvi02g00085	Vitvi02g00085
Vitis10g00749	gene-LOC100852793	gene:Vitvi10g00486,gene:Vitvi10g04329	Vitvi10g00486,Vitvi10g04329
Vitis05g00159	gene-LOC100251646	gene:Vitvi05g00136	Vitvi05g00136
Vitis05g01513	gene-LOC100258860	gene:Vitvi05g01229	Vitvi05g01229
Vitis18g01125	gene-LOC100255872	gene:Vitvi18g00995,gene:Vitvi18g00996,gene:Vitvi18g04235	Vitvi18g00995,Vitvi18g00996,Vitvi18g04235
Vitis05g01591	gene-LOC100265293	gene:Vitvi05g01306	Vitvi05g01306
Vitis13g00902	NA	NA	NA
Vitis03g00549	NA	NA	NA
Vitis17g00049	gene-LOC100261124	gene:Vitvi17g00044	Vitvi17g00044
Vitis16g01547	gene-LOC100260370	gene:Vitvi16g01206	Vitvi16g01206
Vitis02g00626	gene-LOC100255681	gene:Vitvi02g00541	Vitvi02g00541
Vitis08g01460	gene-LOC100256294	gene:Vitvi08g01499	Vitvi08g01499
Vitis06g01090	NA	NA	NA
Vitis11g00286	gene-LOC100264497	gene:Vitvi11g00227	Vitvi11g00227
Vitis02g01144	gene-LOC104882562	NA	NA
Vitis13g00691	gene-LOC100253015,gene-LOC109123734	gene:Vitvi13g00659,gene:Vitvi13g04185	Vitvi13g00659,Vitvi13g04185
Vitis09g00771	gene-LOC100265456	NA	NA
Vitis15g00928	gene-LOC100245353	gene:Vitvi15g00724	Vitvi15g00724
Vitis19g00061	gene-LOC100255520,gene-LOC100260590,gene-LOC109121522	gene:Vitvi19g01801,gene:Vitvi19g04014	Vitvi19g01801,Vitvi19g04014
Vitis19g00211	gene-LOC100241776	gene:Vitvi19g00156	Vitvi19g00156
Vitis04g00242	gene-LOC100852560	gene:Vitvi04g00206,gene:Vitvi04g04053	Vitvi04g00206,Vitvi04g04053
Vitis09g01482	gene-LOC104880428	NA	NA
Vitis11g00533	NA	NA	NA
Vitis15g01278	gene-LOC104881955	gene:Vitvi15g01616	Vitvi15g01616
Vitis04g01952	gene-LOC100267170	gene:Vitvi04g01706	Vitvi04g01706
Vitis11g00121	gene-LOC100261173	gene:Vitvi11g00092,gene:Vitvi11g04019	Vitvi11g00092,Vitvi11g04019
Vitis08g00698	gene-LOC100246527	gene:Vitvi08g00817	Vitvi08g00817
Vitis19g01179	gene-LOC100250505	gene:Vitvi19g02208,gene:Vitvi19g04392	Vitvi19g02208,Vitvi19g04392
Vitis05g02123	gene-LOC100261021	gene:Vitvi05g01700	Vitvi05g01700
Vitis19g01790	gene-LOC100241619	gene:Vitvi19g01770	Vitvi19g01770
Vitis18g01886	gene-LOC100258033	gene:Vitvi18g01545	Vitvi18g01545
Vitis06g01380	gene-LOC100267840	NA	NA
Vitis06g00112	gene-LOC100267230	gene:Vitvi06g04029	Vitvi06g04029
Vitis13g00874	NA	NA	NA
Vitis08g00565	gene-LOC100242148	gene:Vitvi08g02060	Vitvi08g02060
Vitis09g00340	gene-LOC100251494	gene:Vitvi09g00285	Vitvi09g00285
Vitis16g01322	gene-LOC100254969,gene-LOC109121431	gene:Vitvi16g01039	Vitvi16g01039
Vitis14g02058	gene-LOC100254392,gene-LOC100264492	gene:Vitvi14g01646	Vitvi14g01646
Vitis07g02304	gene-LOC100264695	gene:Vitvi07g01857	Vitvi07g01857
Vitis17g01474	NA	gene:Vitvi17g01220	Vitvi17g01220
Vitis13g00760	gene-LOC100254715	gene:Vitvi13g00709	Vitvi13g00709
Vitis08g01326	gene-LOC100259707	gene:Vitvi08g01385	Vitvi08g01385
Vitis11g00794	gene-LOC100853380	gene:Vitvi11g04164	Vitvi11g04164
Vitis05g01294	gene-LOC100264183	gene:Vitvi05g01106	Vitvi05g01106
Vitis05g00734	gene-LOC100244189	gene:Vitvi05g00627	Vitvi05g00627
Vitis09g01470	gene-LOC100264368	gene:Vitvi00g04492,gene:Vitvi09g04548	Vitvi00g04492,Vitvi09g04548
Vitis19g01112	gene-LOC100258383	gene:Vitvi19g04359	Vitvi19g04359
Vitis12g00225	gene-LOC100245498	gene:Vitvi12g00170	Vitvi12g00170
Vitis05g01379	gene-LOC104877391	NA	NA
Vitis08g01132	gene-LOC100245911	gene:Vitvi08g01206	Vitvi08g01206
Vitis01g01477	gene-LOC100854034	gene:Vitvi01g01391	Vitvi01g01391
Vitis04g00270	gene-LOC100242157	gene:Vitvi04g00234	Vitvi04g00234
Vitis05g00867	NA	gene:Vitvi05g04186	Vitvi05g04186
Vitis13g01078	gene-LOC104881213,gene-LOC104881219	NA	NA
Vitis13g00735	gene-LOC100247866	gene:Vitvi13g00692	Vitvi13g00692
Vitis03g00301	gene-LOC100241886	gene:Vitvi03g00203	Vitvi03g00203
Vitis08g00811	gene-LOC100267188	gene:Vitvi08g00930	Vitvi08g00930
Vitis11g00488	gene-LOC100255960	gene:Vitvi11g00417	Vitvi11g00417
Vitis16g00395	NA	NA	NA
Vitis07g00621	gene-LOC100252061	gene:Vitvi07g00539,gene:Vitvi11g04353	Vitvi07g00539,Vitvi11g04353
Vitis13g02179	gene-LOC100852901	gene:Vitvi13g01779	Vitvi13g01779
Vitis16g00732	NA	NA	NA
Vitis07g01234	gene-LOC104878128	gene:Vitvi07g02432	Vitvi07g02432
Vitis11g00054	gene-LOC100262737	gene:Vitvi11g00041	Vitvi11g00041
Vitis11g00223	gene-LOC100259266	gene:Vitvi11g00170	Vitvi11g00170
Vitis18g00545	NA	NA	NA
Vitis05g02121	gene-LOC100242432	gene:Vitvi05g04576	Vitvi05g04576
Vitis02g00920	NA	NA	NA
Vitis19g00489	gene-LOC100260657	gene:Vitvi19g04183	Vitvi19g04183
Vitis11g00269	gene-LOC100256064	gene:Vitvi11g00213,gene:Vitvi11g04050	Vitvi11g00213,Vitvi11g04050
Vitis10g01205	gene-LOC100233101	gene:Vitvi10g00835	Vitvi10g00835
Vitis01g01788	gene-LOC100245441,gene-LOC100250579	gene:Vitvi01g02263	Vitvi01g02263
Vitis18g02698	gene-LOC100267045	gene:Vitvi18g02183	Vitvi18g02183
Vitis17g01221	gene-LOC100242823	gene:Vitvi17g01038	Vitvi17g01038
Vitis18g00645	gene-LOC100255721	gene:Vitvi18g00563	Vitvi18g00563
Vitis04g02001	NA	NA	NA
Vitis16g00467	gene-LOC104882082	NA	NA
Vitis04g00095	gene-CBL06,gene-CBL07	gene:Vitvi04g00080,gene:Vitvi04g00081	Vitvi04g00080,Vitvi04g00081
Vitis09g00924	NA	gene:Vitvi09g00825	Vitvi09g00825
Vitis07g01340	gene-LOC100853092	gene:Vitvi07g04287	Vitvi07g04287
Vitis15g00234	NA	gene:Vitvi15g04133	Vitvi15g04133
Vitis10g01576	NA	gene:Vitvi10g04557	Vitvi10g04557
Vitis07g00585	gene-LOC100250416	gene:Vitvi07g02248	Vitvi07g02248
Vitis09g00686	gene-LOC100250951	gene:Vitvi09g04185	Vitvi09g04185
Vitis12g01178	gene-LOC100243324	gene:Vitvi12g01053	Vitvi12g01053
Vitis04g00073	gene-LOC100247482	gene:Vitvi04g00059	Vitvi04g00059
Vitis03g00969	gene-LOC100259947	gene:Vitvi03g01647	Vitvi03g01647
Vitis12g01159	NA	NA	NA
Vitis03g01346	gene-LOC100853161	gene:Vitvi03g01059	Vitvi03g01059
Vitis03g01121	gene-LOC100241713	gene:Vitvi03g04264	Vitvi03g04264
Vitis17g01169	NA	gene:Vitvi17g00991	Vitvi17g00991
Vitis04g01663	gene-LOC100256496	gene:Vitvi04g04398	Vitvi04g04398
Vitis16g01797	gene-LOC100252015	gene:Vitvi16g02071	Vitvi16g02071
Vitis14g02434	gene-LOC104881699	gene:Vitvi14g03092	Vitvi14g03092
Vitis14g01064	NA	NA	NA
Vitis11g00003	gene-LOC104880669	gene:Vitvi11g00004	Vitvi11g00004
Vitis14g02240	gene-LOC100262740	gene:Vitvi14g01829	Vitvi14g01829
Vitis18g01068	gene-LOC100242070	gene:Vitvi18g04226	Vitvi18g04226
Vitis12g00734	NA	gene:Vitvi12g02178	Vitvi12g02178
Vitis15g00105	NA	NA	NA
Vitis10g01788	NA	NA	NA
Vitis11g01361	gene-LOC100263330	gene:Vitvi11g01165	Vitvi11g01165
Vitis01g00506	gene-LOC100245649	gene:Vitvi01g01978	Vitvi01g01978
Vitis19g01415	NA	NA	NA
Vitis14g01725	gene-LOC100242969,gene-LOC100242993	gene:Vitvi14g02941,gene:Vitvi14g02942,gene:Vitvi14g02945	Vitvi14g02941,Vitvi14g02942,Vitvi14g02945
Vitis01g01445	gene-LOC100244393	gene:Vitvi01g01352	Vitvi01g01352
Vitis12g01086	gene-LOC109121913	gene:Vitvi12g04282	Vitvi12g04282
Vitis11g01452	gene-LOC100246255	gene:Vitvi11g01233,gene:Vitvi11g04339	Vitvi11g01233,Vitvi11g04339
Vitis17g01457	NA	NA	NA
Vitis07g01815	gene-LOC100260285	gene:Vitvi07g01475	Vitvi07g01475
Vitis03g01349	NA	NA	NA
Vitis08g00138	gene-LOC100258667	gene:Vitvi08g00105	Vitvi08g00105
Vitis12g01162	NA	NA	NA
Vitis05g00146	gene-LOC100263733	gene:Vitvi05g00124	Vitvi05g00124
Vitis15g00626	NA	NA	NA
Vitis01g01514	NA	NA	NA
Vitis16g00204	gene-LOC100266690	gene:Vitvi16g00151	Vitvi16g00151
Vitis14g00079	gene-LOC104881371	gene:Vitvi14g02452	Vitvi14g02452
Vitis11g01025	gene-LOC100251791	gene:Vitvi11g00896	Vitvi11g00896
Vitis18g01723	NA	NA	NA
Vitis10g00633	gene-LOC100254613	gene:Vitvi10g00394	Vitvi10g00394
Vitis19g00990	gene-LOC100242885,gene-LOC109121381	gene:Vitvi19g02106,gene:Vitvi19g04309	Vitvi19g02106,Vitvi19g04309
Vitis10g01047	gene-LOC100246862	gene:Vitvi10g00714	Vitvi10g00714
Vitis08g00492	gene-LOC100266002	NA	NA
Vitis16g01087	gene-LOC100262964	gene:Vitvi16g01827	Vitvi16g01827
Vitis09g00584	gene-LOC100248030	gene:Vitvi09g00482	Vitvi09g00482
Vitis04g00197	gene-LOC100255886	gene:Vitvi04g00171	Vitvi04g00171
Vitis03g01593	gene-LOC104878933	gene:Vitvi03g04508	Vitvi03g04508
Vitis19g01795	gene-LOC100258729	gene:Vitvi19g01774	Vitvi19g01774
Vitis14g02166	NA	NA	NA
Vitis01g00346	gene-LOC100264677	gene:Vitvi01g01946	Vitvi01g01946
Vitis11g00443	gene-LOC100262921	NA	NA
Vitis05g01168	NA	NA	NA
Vitis07g02418	gene-LOC100255993	gene:Vitvi07g01958	Vitvi07g01958
Vitis05g00901	NA	NA	NA
Vitis08g01822	gene-LOC100253684,gene-LOC104880176	NA	NA
Vitis08g00085	NA	NA	NA
Vitis14g00951	gene-LOC100250118	gene:Vitvi14g00643	Vitvi14g00643
Vitis06g00217	gene-LOC100243206	gene:Vitvi06g00177	Vitvi06g00177
Vitis03g01195	NA	gene:Vitvi03g04293	Vitvi03g04293
Vitis04g00901	gene-LOC100256407	gene:Vitvi04g00781,gene:Vitvi04g04213	Vitvi04g00781,Vitvi04g04213
Vitis02g00189	gene-LOC100262236,gene-LOC100267402	gene:Vitvi02g00167,gene:Vitvi02g04037	Vitvi02g00167,Vitvi02g04037
Vitis16g00785	NA	NA	NA
Vitis11g01456	gene-LOC100263238	gene:Vitvi11g01238	Vitvi11g01238
Vitis04g01929	gene-LOC100250628,gene-LOC109122508	gene:Vitvi04g01682	Vitvi04g01682
Vitis08g01958	gene-LOC100258928	gene:Vitvi08g01902	Vitvi08g01902
Vitis02g00096	gene-LOC100246834	gene:Vitvi02g00087	Vitvi02g00087
Vitis03g00871	gene-LOC100246340	gene:Vitvi03g00676	Vitvi03g00676
Vitis18g01360	gene-LOC100252244,gene-LOC100267687	gene:Vitvi18g01218	Vitvi18g01218
Vitis03g01625	gene-LOC100258740	gene:Vitvi03g04519	Vitvi03g04519
Vitis14g01223	gene-LOC100265647	gene:Vitvi14g00891	Vitvi14g00891
Vitis03g01027	gene-LOC100248069	gene:Vitvi03g00783	Vitvi03g00783
Vitis01g01570	NA	NA	NA
Vitis08g00682	gene-LOC100251663	gene:Vitvi08g00799	Vitvi08g00799
Vitis11g00696	gene-LOC100852953	gene:Vitvi11g00582	Vitvi11g00582
Vitis09g01522	gene-LOC100852827	gene:Vitvi09g01344	Vitvi09g01344
Vitis09g00346	gene-LOC100261766	gene:Vitvi09g04081,gene:Vitvi09g04082,gene:Vitvi09g04083	Vitvi09g04081,Vitvi09g04082,Vitvi09g04083
Vitis17g00587	NA	gene:Vitvi17g04133,gene:Vitvi17g04134	Vitvi17g04133,Vitvi17g04134
Vitis06g00675	gene-LOC100250194	gene:Vitvi06g00567	Vitvi06g00567
Vitis03g00896	gene-LOC100253211	gene:Vitvi03g01621	Vitvi03g01621
Vitis16g00302	gene-LOC104882054	NA	NA
Vitis08g01203	NA	NA	NA
Vitis18g00674	gene-LOC100257555,gene-LOC100267715	gene:Vitvi18g00593,gene:Vitvi18g00594	Vitvi18g00593,Vitvi18g00594
Vitis13g01053	NA	NA	NA
Vitis09g01224	NA	gene:Vitvi09g04450	Vitvi09g04450
Vitis04g01738	gene-LOC100255900,gene-LOC100266330	gene:Vitvi04g02300,gene:Vitvi04g04431	Vitvi04g02300,Vitvi04g04431
Vitis18g01891	gene-LOC100250966	gene:Vitvi18g01574	Vitvi18g01574
Vitis13g02125	gene-LOC100249968	gene:Vitvi13g02505	Vitvi13g02505
Vitis16g00758	gene-LOC100853461	gene:Vitvi16g04245	Vitvi16g04245
Vitis18g02873	gene-LOC100246543	gene:Vitvi18g04729	Vitvi18g04729
Vitis07g00803	gene-LOC109122934	gene:Vitvi07g00688	Vitvi07g00688
Vitis07g01575	gene-LOC100247688,gene-LOC100262386,gene-LOC104878346	gene:Vitvi07g04480,gene:Vitvi07g04481,gene:Vitvi07g04483	Vitvi07g04480,Vitvi07g04481,Vitvi07g04483
Vitis13g01145	NA	NA	NA
Vitis03g01399	NA	gene:Vitvi03g04422	Vitvi03g04422
Vitis16g00904	gene-LOC100258792	gene:Vitvi16g00741	Vitvi16g00741
Vitis06g00836	gene-LOC100257116	gene:Vitvi06g04226,gene:Vitvi06g04227	Vitvi06g04226,Vitvi06g04227
Vitis19g01740	gene-LOC100250221	gene:Vitvi19g01725	Vitvi19g01725
Vitis16g01072	NA	NA	NA
Vitis04g01751	gene-LOC109122473	gene:Vitvi04g02198	Vitvi04g02198
Vitis11g00468	gene-LOC100242201	gene:Vitvi11g00396	Vitvi11g00396
Vitis16g00639	NA	NA	NA
Vitis01g00422	gene-LOC100261188	gene:Vitvi01g00362	Vitvi01g00362
Vitis03g00353	gene-LOC100853903,gene-LOC100853931	gene:Vitvi03g00241,gene:Vitvi03g01472	Vitvi03g00241,Vitvi03g01472
Vitis18g02376	gene-LOC104877954	gene:Vitvi18g04528	Vitvi18g04528
Vitis13g00609	gene-LOC100259846	gene:Vitvi13g00570	Vitvi13g00570
Vitis13g02043	gene-LOC100260134,gene-LOC100267075,gene-LOC100854211,gene-LOC104881323	gene:Vitvi13g04714,gene:Vitvi13g04715,gene:Vitvi13g04716,gene:Vitvi13g04717	Vitvi13g04714,Vitvi13g04715,Vitvi13g04716,Vitvi13g04717
Vitis07g00616	gene-LOC100265766	gene:Vitvi07g00533	Vitvi07g00533
Vitis07g01693	gene-LOC100245518,gene-LOC100853438	gene:Vitvi07g01352,gene:Vitvi07g01353	Vitvi07g01352,Vitvi07g01353
Vitis16g00522	gene-LOC104882091	gene:Vitvi16g01689	Vitvi16g01689
Vitis09g00598	gene-LOC100253217	gene:Vitvi00g04268	Vitvi00g04268
Vitis13g01120	gene-LOC100261662,gene-LOC109122366	gene:Vitvi13g00998	Vitvi13g00998
Vitis08g00521	gene-LOC100241961	gene:Vitvi08g02055	Vitvi08g02055
Vitis05g00112	gene-LOC100246507	gene:Vitvi05g00086	Vitvi05g00086
Vitis12g01803	gene-LOC100248921	gene:Vitvi12g02063	Vitvi12g02063
Vitis19g00778	gene-LOC100257136	gene:Vitvi19g00614	Vitvi19g00614
[truncated: 35,536 more rows]
